# Supplementary material for: Models of upland species’ distributions are improved by accounting for geodiversity
Source: Landsc Ecol. 2018 Oct 28;33(12):2071–87. doi: 10.1007/s10980-018-0723-z (PMC6404796; doi:10.1007/s10980-018-0723-z)
Supplement: Supplementary file 2 — Supplementary material 2 (XLSX 577 kb) [file 10980_2018_723_MOESM2_ESM.xlsx]

## Sheet: Notes_on_S4_and_S5
Bailey, Boyd, and Field. Supporting Information. Appendices S5 (detailed landform-source results) and S6 (detailed landform-source results)
DATA NOTES
Column_name	Note 1	Note 2
Species	Species name from BSBI Distribution Database. See Methods.
Common_or_Rare	Defined as 'Rare' if it appears in the Cairngorms Rare Plants Register (RPR). See Methods.
CV_corr_mean	BRT result	Model mean cross validation (CV) mean across 10 folds (see Methods).
SS_mean	BRT result	Model internal fit (self-statistic; SS) (see Methods).
1st_pred_neg	BRT result	Dominant predictor with a negative relationship with a species occurrence
2nd_pred_neg	BRT result	Second to dominant pred. with negative relationship with a species occurrence
3rd_pred_neg	BRT result	etc
4th_pred_neg	BRT result	etc
5th_pred_neg	BRT result	etc
1st_val_neg	BRT result	Relative Influence / Model contribution associated with '1st_pred_neg'
2nd_val_neg	BRT result	Relative Influence / Model contribution associated with '2nd_pred_neg'
3rd_val_neg	BRT result	etc
4th_val_neg	BRT result	etc
5th_val_neg	BRT result	etc
1st_pred_pos	BRT result	Dominant predictor with a positive relationship with a species occurrence
2nd_pred_pos	BRT result	Second to dominant pred. with positive relationship with a species occurrence
3rd_pred_pos	BRT result	etc
4th_pred_pos	BRT result	etc
5th_pred_pos	BRT result	etc
1st_val_pos	BRT result	Relative Influence / Model contribution associated with '1st_pred_pos'
2nd_val_pos	BRT result	Relative Influence / Model contribution associated with '2nd_pred_pos'
3rd_val_pos	BRT result	etc
4th_val_pos	BRT result	etc
5th_val_pos	BRT result	etc
int_1st	BRT result	Dominant model interaction between variable x*y
int_2nd	BRT result	Second dominant model interaction between variable x*y
int_3rd	BRT result	Third dominant model interaction between variable x*y

## Sheet: S5__Landform-Source_Results
Taxon	Common_or_Rare	BRT_CV_corr_mean	BRT_SS_mean	BRT_CV_AUC_mean	BRT_1st_pred_pos	BRT_2nd_pred_pos	BRT_3rd_pred_pos	BRT_4th_pred_pos	BRT_5th_pred_pos	BRT_1st_val_pos	BRT_2nd_val_pos	BRT_3rd_val_pos	BRT_4th_val_pos	BRT_5th_val_pos	BRT_1st_pred_neg	BRT_2nd_pred_neg	BRT_3rd_pred_neg	BRT_4th_pred_neg	BRT_5th_pred_neg	BRT_1st_val_neg	BRT_2nd_val_neg	BRT_3rd_val_neg	BRT_4th_val_neg	BRT_5th_val_neg	BRT_int_1st	BRT_int_2nd	BRT_int_3rd
Abies_grandis	common	0.106472	0.589361	0.84685	SED_GLACIOFLUVIAL___pit	SED_GLACIOFLUVIAL___ridge	SED_ALLUVIAL___spur	NA	NA	29.686	24.0367	13.2327	NA	NA	precip_mean	NA	NA	NA	NA	-33.0446	NA	NA	NA	NA	SED_ALLUVIAL___spur*precip_mean	SED_GLACIOFLUVIAL___pit*precip_mean	NA
Acer_platanoides	common	0.136018	0.647157	0.70384	SED_GLACIOFLUVIAL___hollow	SED_GLACIOFLUVIAL___pit	SED_GLACIOFLUVIAL___slope	IGN_INTRUSIVE___slope	NA	12.2439	11.8053	9.31686	6.77382	NA	SED_GLACIOFLUVIAL___spur	precip_mean	NA	NA	NA	-32.585	-27.2751	NA	NA	NA	SED_GLACIOFLUVIAL___spur*SED_GLACIOFLUVIAL___pit	SED_GLACIOFLUVIAL___hollow*SED_GLACIOFLUVIAL___slope	NA
Acer_pseudoplatanus	common	0.352129	0.587212	0.84528	temp_mean	SED_ALLUVIAL___spur	NA	NA	NA	22.142	14.9359	NA	NA	NA	elev_mean	precip_mean	SED_ALLUVIAL___slope	NA	NA	-26.01	-19.2173	-17.6947	NA	NA	temp_mean*elev_mean	SED_ALLUVIAL___spur*SED_ALLUVIAL___slope	NA
Achillea_millefolium	common	0.351809	0.472979	0.73887	river_lngth_m	SED_ALLUVIAL___spur	SED_GLACIGENIC___spur	SED_GLACIOFLUVIAL___slope	temp_mean	10.9926	8.02306	6.13101	5.75131	5.31633	elev_mean	precip_mean	elev_sd	forms_pit	NA	-38.7249	-11.8448	-7.95939	-5.25656	NA	precip_mean*river_lngth_m	SED_GLACIOFLUVIAL___slope*SED_ALLUVIAL___spur	river_lngth_m*elev_mean
Achillea_ptarmica	common	0.243539	0.365686	0.71719	river_lngth_m	temp_mean	SED_GLACIGENIC___slope	NA	NA	25.8639	21.9886	12.5149	NA	NA	elev_mean	precip_mean	NA	NA	NA	-28.8482	-10.7845	NA	NA	NA	river_lngth_m*elev_mean	temp_mean*river_lngth_m	NA
Aconitum_napellus	common	0.033447	0.483662	0.81456	SED_ALLUVIAL_TERRACE____peak	SED_GLACIOFLUVIAL___spur	MET_SED_GENERIC___valley	NA	NA	25.2338	17.2744	15.7932	NA	NA	precip_mean	elev_mean	NA	NA	NA	-25.7369	-15.9617	NA	NA	NA	SED_GLACIOFLUVIAL___spur*SED_ALLUVIAL_TERRACE____peak	SED_GLACIOFLUVIAL___spur*precip_mean	NA
Adoxa_moschatellina	common	0.111077	0.424454	0.70452	SED_GLACIGENIC___spur	SED_GLACIGENIC___ridge	SED_GLACIGENIC___slope	NA	NA	13.7325	12.2479	8.65998	NA	NA	SED_GLACIGENIC___peak	precip_mean	NA	NA	NA	-41.6609	-23.6988	NA	NA	NA	SED_GLACIGENIC___peak*SED_GLACIGENIC___ridge	SED_GLACIGENIC___peak*precip_mean	NA
Aegopodium_podagraria	common	0.342704	0.646747	0.85603	SED_GLACIOFLUVIAL___slope	SED_ALLUVIAL___hollow	forms_pit	SED_GLACIGENIC___spur	temp_mean	10.8439	10.7519	9.59139	8.21277	5.50033	elev_mean	precip_mean	NA	NA	NA	-30.8928	-18.8282	NA	NA	NA	precip_mean*elev_mean	SED_GLACIGENIC___spur*elev_mean	forms_pit*SED_GLACIGENIC___spur
Aesculus_hippocastanum	common	0.0820516	0.559374	0.75094	SED_ALLUVIAL___hollow	SED_ALLUVIAL___valley	NA	NA	NA	30.3221	19.0182	NA	NA	NA	precip_mean	elev_mean	NA	NA	NA	-29.9558	-20.7039	NA	NA	NA	SED_ALLUVIAL___hollow*precip_mean	elev_mean*SED_ALLUVIAL___valley	NA
Agrostis_canina_s.l.	common	0.103452	0.479561	0.60733	SED_GLACIGENIC___valley	precip_mean	SED_MIRE_OR_BOG___slope	MET_IGN_INTRUSIVE___slope	forms_hollow	8.76358	8.38196	7.02064	6.98378	6.9012	slope_sd	NA	NA	NA	NA	-11.6877	NA	NA	NA	NA	lake_area_m2*slope_sd	precip_mean*MET_SED_GENERIC___hollow	MET_SED_GENERIC___hollow*slope_sd
Agrostis_canina_s.s.	common	0.123334	0.493335	0.68667	SED_GLACIGENIC___peak	forms_hollow	SED_ALLUVIAL_TERRACE____slope	river_lngth_m	SED_GLACIOFLUVIAL___pit	12.1784	10.1613	9.73613	9.32459	8.57525	elev_sd	precip_mean	NA	NA	NA	-9.08616	-4.59732	NA	NA	NA	SED_ALLUVIAL___valley*river_lngth_m	SED_ALLUVIAL_TERRACE____slope*SED_GLACIGENIC___peak	river_lngth_m*SED_GLACIOFLUVIAL___pit
Agrostis_capillaris	common	0.217192	0.394036	0.66966	SED_GLACIGENIC___slope	forms_pit	SED_ALLUVIAL___valley	slope_sd	SED_GLACIGENIC___spur	12.2039	9.61812	9.00807	7.59821	4.86451	elev_mean	forms_hollow	precip_mean	NA	NA	-41.8784	-5.68133	-4.6816	NA	NA	SED_GLACIGENIC___slope*elev_mean	SED_GLACIGENIC___ridge*elev_mean	SED_ALLUVIAL___valley*forms_pit
Agrostis_stolonifera	common	0.0823764	0.288327	0.60249	temp_mean	MET_IGN_INTRUSIVE___spur	precip_mean	elev_sd	SED_ALLUVIAL___pit	13.2443	9.00379	8.88705	6.20408	5.42801	elev_mean	NA	NA	NA	NA	-47.616	NA	NA	NA	NA	precip_mean*temp_mean	MET_IGN_INTRUSIVE___spur*elev_mean	precip_mean*elev_mean
Aira_praecox	common	0.174431	0.442671	0.70209	SED_GLACIOFLUVIAL___ridge	river_lngth_m	forms_ridge	SED_ALLUVIAL___slope	SED_ALLUVIAL___pit	12.0199	9.51624	8.01419	7.05474	6.87012	elev_mean	lake_area_m2	precip_mean	NA	NA	-22.6183	-9.21617	-9.05372	NA	NA	forms_ridge*SED_GLACIOFLUVIAL___ridge	river_lngth_m*SED_ALLUVIAL___pit	lake_area_m2*elev_mean
Ajuga_reptans	common	0.257571	0.473461	0.71475	temp_mean	forms_pit	slope_sd	MET_SED_GENERIC___peak	forms_spur	11.0514	8.35777	7.33922	7.14056	6.12737	elev_mean	forms_hollow	SED_ALLUVIAL___pit	precip_mean	SED_GLACIGENIC___pit	-20.1314	-6.98371	-6.38307	-5.23565	-2.47504	forms_hollow*forms_pit	slope_sd*SED_GLACIOFLUVIAL___pit	SED_GLACIOFLUVIAL___pit*slope_mean
Alchemilla_alpina	common	0.365251	0.51964	0.76931	slope_sd	elev_mean	precip_mean	river_lngth_m	NA	24.9029	22.1288	19.4356	13.767	NA	temp_mean	NA	NA	NA	NA	-19.7658	NA	NA	NA	NA	slope_sd*temp_mean	precip_mean*temp_mean	NA
Alchemilla_filicaulis	common	0.118505	0.40289	0.64299	slope_mean	MET_SED_GENERIC___valley	IGN_INTRUSIVE___slope	SED_GLACIGENIC___spur	SED_GLACIGENIC___slope	30.4525	20.9908	19.802	16.7752	11.9794	NA	NA	NA	NA	NA	NA	NA	NA	NA	NA	slope_mean*SED_GLACIGENIC___spur	SED_GLACIGENIC___spur*MET_SED_GENERIC___valley	NA
Alchemilla_filicaulis_subsp._filicaulis	common	0.0911266	0.455033	0.63074	precip_mean	SED_GLACIGENIC___ridge	NA	NA	NA	34.2677	23.608	NA	NA	NA	IGN_INTRUSIVE___spur	SED_WEATHERING___slope	MET_GENERIC___valley	NA	NA	-15.8233	-14.8306	-11.4703	NA	NA	SED_GLACIGENIC___ridge*precip_mean	IGN_INTRUSIVE___spur*precip_mean	NA
Alchemilla_filicaulis_subsp._vestita	common	0.104438	0.289134	0.62503	SED_ALLUVIAL___peak	SED_ALLUVIAL___spur	UNKNOWN___spur	NA	NA	19.8661	16.2371	14.8785	NA	NA	forms_hollow	precip_mean	NA	NA	NA	-32.2529	-16.7654	NA	NA	NA	forms_hollow*SED_ALLUVIAL___peak	UNKNOWN___spur*SED_ALLUVIAL___spur	NA
Alchemilla_glabra	common	0.193962	0.398053	0.64582	river_lngth_m	slope_sd	SED_ALLUVIAL___pit	MET_SED_GENERIC___valley	SED_ALLUVIAL___spur	14.267	10.3695	8.00379	7.56371	6.04418	precip_mean	SED_MIRE_OR_BOG___hollow	NA	NA	NA	-19.3536	-7.62861	NA	NA	NA	SED_ALLUVIAL___spur*slope_sd	SED_MIRE_OR_BOG___hollow*river_lngth_m	slope_sd*river_lngth_m
Alchemilla_glomerulans	rare	0.114455	0.759684	0.84683	IGN_INTRUSIVE___valley	MET_SED_GENERIC___hollow	MET_SED_GENERIC___pit	precip_mean	SED_WEATHERING___hollow	38.988	22.9403	15.5255	11.7359	10.8101	NA	NA	NA	NA	NA	NA	NA	NA	NA	NA	MET_SED_GENERIC___hollow*precip_mean	IGN_INTRUSIVE___valley*MET_SED_GENERIC___pit	NA
Alchemilla_mollis	common	0.209723	0.622352	0.74962	slope_sd	SED_GLACIOFLUVIAL___pit	SED_ALLUVIAL___pit	SED_GLACIGENIC___slope	SED_ALLUVIAL___valley	15.9981	12.3058	6.8716	6.79657	6.18882	precip_mean	elev_mean	slope_mean	NA	NA	-13.3517	-8.57747	-6.99004	NA	NA	MET_SED_GENERIC___valley*precip_mean	SED_GLACIGENIC___slope*slope_sd	SED_ALLUVIAL___valley*SED_GLACIOFLUVIAL___pit
Alchemilla_wichurae	rare	0.0725929	0.726494	0.92008	MET_SED_GENERIC___slope	MET_GENERIC___valley	MET_SED_GENERIC___valley	MET_SED_GENERIC___pit	MET_SED_GENERIC___hollow	22.8686	18.1677	17.0271	15.5551	15.5358	NA	NA	NA	NA	NA	NA	NA	NA	NA	NA	SED_MIRE_OR_BOG___ridge*MET_SED_GENERIC___pit	MET_SED_GENERIC___valley*MET_SED_GENERIC___slope	NA
Alchemilla_xanthochlora	common	0.239551	0.501543	0.74078	SED_GLACIGENIC___spur	SED_ALLUVIAL_TERRACE____slope	SED_ALLUVIAL___pit	SED_ALLUVIAL_TERRACE____spur	NA	27.7779	23.6532	19.3867	11.798	NA	precip_mean	NA	NA	NA	NA	-17.3842	NA	NA	NA	NA	SED_GLACIGENIC___spur*SED_ALLUVIAL___pit	SED_GLACIGENIC___spur*SED_ALLUVIAL_TERRACE____slope	NA
Alliaria_petiolata	common	0.258694	0.694483	0.87817	SED_GLACIGENIC___spur	SED_GLACIOFLUVIAL___hollow	NA	NA	NA	21.3743	20.4215	NA	NA	NA	precip_mean	elev_mean	NA	NA	NA	-33.7875	-24.4167	NA	NA	NA	SED_GLACIOFLUVIAL___hollow*precip_mean	SED_GLACIGENIC___spur*precip_mean	NA
Alnus_glutinosa	common	0.431929	0.545928	0.85022	SED_ALLUVIAL___spur	temp_mean	SED_ALLUVIAL___hollow	NA	NA	21.6632	14.9304	14.2699	NA	NA	elev_mean	SED_ALLUVIAL___slope	NA	NA	NA	-35.2049	-13.9316	NA	NA	NA	temp_mean*elev_mean	SED_ALLUVIAL___slope*SED_ALLUVIAL___hollow	NA
Alopecurus_geniculatus	common	0.198886	0.549989	0.79675	SED_GLACIGENIC___valley	SED_GLACIGENIC___slope	SED_GLACIOFLUVIAL___slope	SED_GLACIGENIC___spur	forms_pit	12.6497	10.2805	9.12184	7.44076	5.30943	precip_mean	elev_mean	slope_mean	NA	NA	-18.4043	-18.1515	-10.5695	NA	NA	SED_GLACIGENIC___slope*elev_mean	slope_mean*forms_pit	slope_mean*SED_GLACIGENIC___valley
Alopecurus_magellanicus	rare	0.406505	0.769169	0.92461	MET_SED_GENERIC___valley	elev_mean	MET_SED_GENERIC___ridge	precip_mean	MET_SED_GENERIC___hollow	27.4119	16.2175	11.5435	9.01185	7.90047	temp_mean	MET_SED_GENERIC___slope	NA	NA	NA	-15.2578	-12.6569	NA	NA	NA	MET_SED_GENERIC___valley*elev_mean	precip_mean*elev_mean	NA
Alopecurus_pratensis	common	0.250671	0.491585	0.81633	forms_spur	SED_ALLUVIAL___pit	SED_GLACIGENIC___spur	NA	NA	16.7619	15.579	13.9943	NA	NA	elev_mean	precip_mean	NA	NA	NA	-32.653	-21.0118	NA	NA	NA	elev_mean*precip_mean	SED_ALLUVIAL___pit*SED_GLACIGENIC___spur	NA
Anemone_nemorosa	common	0.21016	0.466644	0.65291	forms_spur	temp_mean	MET_SED_GENERIC___valley	SED_GLACIGENIC___ridge	SED_ALLUVIAL_TERRACE____pit	12.0414	9.32729	8.96324	8.53845	8.35949	elev_mean	precip_mean	NA	NA	NA	-14.8929	-9.86975	NA	NA	NA	precip_mean*forms_spur	SED_GLACIGENIC___slope*SED_GLACIGENIC___ridge	MET_SED_GENERIC___valley*precip_mean
Angelica_sylvestris	common	0.270098	0.468934	0.74366	forms_pit	slope_sd	slope_mean	NA	NA	17.7364	17.3774	12.7843	NA	NA	elev_mean	precip_mean	NA	NA	NA	-29.5706	-22.5313	NA	NA	NA	slope_sd*forms_pit	slope_mean*elev_mean	NA
Antennaria_dioica	common	0.176292	0.338387	0.67508	river_lngth_m	MET_SED_GENERIC___spur	MET_SED_GENERIC___pit	NA	NA	24.8362	23.7272	16.9116	NA	NA	MET_SED_GENERIC___valley	NA	NA	NA	NA	-34.525	NA	NA	NA	NA	river_lngth_m*MET_SED_GENERIC___spur	river_lngth_m*MET_SED_GENERIC___valley	NA
Anthoxanthum_odoratum	common	0.21282	0.357258	0.62965	precip_mean	river_lngth_m	forms_hollow	IGN_INTRUSIVE___spur	SED_ALLUVIAL___spur	14.9435	12.3831	8.69794	8.56815	6.68375	elev_mean	IGN_INTRUSIVE___ridge	NA	NA	NA	-37.5128	-5.65243	NA	NA	NA	precip_mean*elev_mean	IGN_INTRUSIVE___spur*elev_mean	forms_hollow*river_lngth_m
Anthriscus_sylvestris	common	0.346532	0.501936	0.82727	forms_pit	SED_GLACIOFLUVIAL___slope	SED_ALLUVIAL___spur	NA	NA	12.8368	10.0501	9.85702	NA	NA	elev_mean	precip_mean	NA	NA	NA	-42.9059	-24.3502	NA	NA	NA	precip_mean*elev_mean	SED_GLACIOFLUVIAL___slope*forms_pit	NA
Anthyllis_vulneraria	common	0.271342	0.521718	0.74841	SED_ALLUVIAL___spur	forms_spur	NA	NA	NA	38.6064	19.6279	NA	NA	NA	elev_sd	SED_ALLUVIAL___hollow	NA	NA	NA	-22.8651	-18.9007	NA	NA	NA	forms_spur*SED_ALLUVIAL___spur	elev_sd*SED_ALLUVIAL___spur	NA
Aphanes_arvensis_agg.	common	0.323473	0.806565	0.86105	SED_GLACIOFLUVIAL___peak	SED_ALLUVIAL___spur	temp_mean	NA	NA	18.7362	18.5838	16.4398	NA	NA	elev_sd	precip_mean	NA	NA	NA	-30.2912	-15.9491	NA	NA	NA	elev_sd*SED_ALLUVIAL___spur	SED_ALLUVIAL___spur*temp_mean	NA
Aphanes_australis	common	0.120044	0.483613	0.77897	SED_GLACIGENIC___slope	SED_GLACIOFLUVIAL___spur	SED_GLACIOFLUVIAL___shoulder	SED_GLACIGENIC___spur	forms_spur	10.2292	9.5296	8.51252	8.13992	7.55363	elev_mean	precip_mean	NA	NA	NA	-16.6634	-3.27476	NA	NA	NA	SED_GLACIGENIC___slope*elev_mean	SED_ALLUVIAL___spur*SED_GLACIGENIC___ridge	forms_spur*SED_GLACIOFLUVIAL___slope
Aquilegia_vulgaris	common	0.22221	0.644293	0.8426	SED_ALLUVIAL___spur	SED_ALLUVIAL___valley	SED_ALLUVIAL_TERRACE____hollow	SED_ALLUVIAL___pit	NA	25.1781	21.7138	20.1139	16.1465	NA	SED_ALLUVIAL___hollow	NA	NA	NA	NA	-16.8477	NA	NA	NA	NA	SED_ALLUVIAL___pit*SED_ALLUVIAL___spur	SED_ALLUVIAL___spur*SED_ALLUVIAL___valley	NA
Arabidopsis_petraea	rare	0.186256	0.46731	0.80526	SED_ALLUVIAL___valley	elev_mean	forms_valley	NA	NA	35.8681	31.8657	17.8123	NA	NA	precip_mean	NA	NA	NA	NA	-14.4539	NA	NA	NA	NA	elev_mean*precip_mean	elev_mean*SED_ALLUVIAL___valley	NA
Arabidopsis_thaliana	common	0.277475	0.600229	0.81055	SED_GLACIOFLUVIAL___slope	SED_GLACIOFLUVIAL___ridge	SED_ALLUVIAL___hollow	SED_ALLUVIAL___peak	SED_GLACIGENIC___spur	14.2718	7.92123	7.61914	5.75941	5.01841	precip_mean	elev_mean	forms_hollow	NA	NA	-23.962	-14.9721	-4.49103	NA	NA	SED_GLACIGENIC___spur*elev_mean	forms_hollow*SED_GLACIGENIC___spur	forms_hollow*SED_ALLUVIAL___hollow
Arabis_hirsuta	common	0.214054	0.441633	0.71553	SED_GLACIGENIC___spur	MET_SED_GENERIC___pit	slope_sd	NA	NA	35.6306	27.1452	15.5854	NA	NA	precip_mean	NA	NA	NA	NA	-21.6389	NA	NA	NA	NA	SED_GLACIGENIC___spur*slope_sd	SED_GLACIGENIC___spur*precip_mean	NA
Arctium_minus	common	0.101159	0.484991	0.80884	SED_GLACIOFLUVIAL___slope	SED_GLACIOFLUVIAL___hollow	SED_ALLUVIAL___spur	SED_GLACIOFLUVIAL___spur	SED_GLACIOFLUVIAL___ridge	29.1624	12.2891	11.8265	11.7325	7.56445	river_lngth_m	NA	NA	NA	NA	-20.2121	NA	NA	NA	NA	river_lngth_m*SED_GLACIOFLUVIAL___slope	SED_GLACIOFLUVIAL___slope*SED_ALLUVIAL___spur	NA
Arctostaphylos_uva.ursi	common	0.187301	0.504502	0.6518	precip_mean	IGN_INTRUSIVE___slope	SED_GLACIOFLUVIAL___spur	forms_slope	MET_SED_GENERIC___ridge	8.11712	7.63423	7.41656	6.20255	5.28228	elev_mean	SED_MIRE_OR_BOG___ridge	forms_spur	forms_valley	slope_sd	-13.2838	-9.73828	-8.40287	-8.06051	-7.75387	slope_sd*SED_GLACIOFLUVIAL___spur	temp_mean*elev_mean	SED_GLACIOFLUVIAL___spur*elev_mean
Armeria_maritima	common	0.0970862	0.573825	0.75092	IGN_INTRUSIVE___pit	elev_mean	SED_MIRE_OR_BOG___ridge	elev_sd	forms_ridge	16.5985	13.3083	9.15492	8.31124	7.27042	precip_mean	temp_mean	NA	NA	NA	-13.3331	-5.0076	NA	NA	NA	temp_mean*precip_mean	IGN_INTRUSIVE___pit*elev_mean	forms_ridge*SED_GLACIGENIC___valley
Arrhenatherum_elatius	common	0.267825	0.486796	0.80041	SED_ALLUVIAL___spur	river_lngth_m	temp_mean	SED_GLACIGENIC___spur	SED_GLACIGENIC___ridge	12.1313	8.10415	7.56813	7.52093	6.449	elev_mean	precip_mean	NA	NA	NA	-41.4978	-6.16323	NA	NA	NA	SED_ALLUVIAL___spur*elev_mean	forms_pit*SED_GLACIGENIC___spur	river_lngth_m*SED_ALLUVIAL___spur
Asplenium_ruta.muraria	common	0.0755852	0.582296	0.74952	lake_area_m2	forms_ridge	slope_mean	SED_GLACIGENIC___ridge	MET_SED_GENERIC___pit	14.7752	10.3772	10.1028	10.024	8.9365	precip_mean	NA	NA	NA	NA	-15.4567	NA	NA	NA	NA	precip_mean*SED_GLACIGENIC___ridge	forms_slope*MET_SED_GENERIC___pit	SED_GLACIOFLUVIAL___hollow*forms_ridge
Asplenium_trichomanes	common	0.243724	0.477297	0.79663	temp_mean	slope_sd	MET_SED_GENERIC___spur	MET_SED_GENERIC___pit	MET_GENERIC___slope	29.6454	20.8786	19.4626	18.1393	11.8741	NA	NA	NA	NA	NA	NA	NA	NA	NA	NA	slope_sd*temp_mean	MET_SED_GENERIC___spur*temp_mean	NA
Asplenium_viride	common	0.146566	0.497939	0.78014	SED_GLACIGENIC___slope	MET_SED_GENERIC___slope	slope_sd	MET_SED_GENERIC___hollow	MET_SED_GENERIC___spur	27.5273	25.7298	16.3731	15.2398	15.13	NA	NA	NA	NA	NA	NA	NA	NA	NA	NA	slope_sd*SED_GLACIGENIC___slope	MET_SED_GENERIC___spur*MET_SED_GENERIC___slope	NA
Athyrium_distentifolium	rare	0.422477	0.704969	0.90687	slope_sd	elev_mean	SED_RESIDUAL___valley	MET_IGN_INTRUSIVE___hollow	NA	27.5622	27.4314	12.1324	8.82876	NA	temp_mean	SED_RESIDUAL___hollow	NA	NA	NA	-16.2367	-7.80849	NA	NA	NA	slope_sd*elev_mean	slope_sd*temp_mean	NA
Athyrium_filix.femina	common	0.250778	0.401849	0.70997	temp_mean	slope_mean	NA	NA	NA	22.466	20.9355	NA	NA	NA	elev_mean	precip_mean	NA	NA	NA	-31.7743	-24.8242	NA	NA	NA	precip_mean*elev_mean	slope_mean*temp_mean	NA
Atriplex_patula	common	0.200256	0.739121	0.82352	SED_GLACIOFLUVIAL___pit	SED_ALLUVIAL___spur	river_lngth_m	temp_mean	NA	22.0433	21.9676	17.9955	15.3846	NA	precip_mean	NA	NA	NA	NA	-22.609	NA	NA	NA	NA	river_lngth_m*SED_ALLUVIAL___spur	precip_mean*SED_GLACIOFLUVIAL___pit	NA
Atriplex_prostrata_s.s.	common	0.221621	0.656762	0.83845	forms_pit	SED_GLACIOFLUVIAL___pit	NA	NA	NA	27.1487	19.1823	NA	NA	NA	slope_mean	precip_mean	NA	NA	NA	-31.2426	-22.4264	NA	NA	NA	forms_pit*slope_mean	slope_mean*precip_mean	NA
Avenula_pratensis	common	0.208801	0.613686	0.74076	elev_sd	SED_ALLUVIAL___pit	MET_SED_GENERIC___pit	slope_mean	MET_SED_GENERIC___hollow	17.6279	11.8059	10.9412	9.17285	7.13886	SED_ALLUVIAL___slope	precip_mean	NA	NA	NA	-12.0685	-8.08475	NA	NA	NA	SED_ALLUVIAL___pit*elev_sd	slope_mean*MET_SED_GENERIC___pit	SED_GLACIGENIC___spur*SED_GLACIGENIC___slope
Avenula_pubescens	common	0.194489	0.611857	0.74126	SED_ALLUVIAL___slope	forms_ridge	SED_ALLUVIAL___spur	SED_ALLUVIAL___pit	elev_sd	19.4666	16.1082	12.0681	11.4135	8.92758	precip_mean	NA	NA	NA	NA	-23.1717	NA	NA	NA	NA	SED_ALLUVIAL___pit*SED_ALLUVIAL___slope	elev_sd*precip_mean	forms_ridge*precip_mean
Barbarea_vulgaris	rare	0.0645304	0.617505	0.89774	SED_GLACIGENIC___peak	SED_GLACIOFLUVIAL___pit	SED_GLACIOFLUVIAL___ridge	SED_ALLUVIAL_TERRACE____footslope	SED_MIRE_OR_BOG___pit	24.2747	20.373	18.4719	11.7907	10.4946	NA	NA	NA	NA	NA	NA	NA	NA	NA	NA	SED_ALLUVIAL_TERRACE____peak*SED_GLACIOFLUVIAL___pit	SED_MIRE_OR_BOG___pit*SED_GLACIOFLUVIAL___pit	NA
Bellis_perennis	common	0.295985	0.446716	0.71298	SED_ALLUVIAL___spur	SED_GLACIOFLUVIAL___slope	river_lngth_m	MET_SED_GENERIC___hollow	temp_mean	18.6403	13.4808	9.4047	8.11564	5.35212	elev_mean	precip_mean	NA	NA	NA	-29.24	-15.7665	NA	NA	NA	SED_GLACIOFLUVIAL___slope*elev_mean	river_lngth_m*SED_ALLUVIAL___spur	NA
Betula	common	0.208658	0.568657	0.76006	MET_SED_GENERIC___spur	SED_GLACIGENIC___ridge	SED_GLACIOFLUVIAL___peak	NA	NA	33.9913	20.3661	16.8418	NA	NA	SED_ALLUVIAL___footslope	MET_SED_GENERIC___pit	NA	NA	NA	-16.6803	-12.1206	NA	NA	NA	MET_SED_GENERIC___pit*SED_GLACIGENIC___ridge	SED_GLACIOFLUVIAL___peak*MET_SED_GENERIC___spur	NA
Betula_nana	rare	0.351614	0.626243	0.8741	elev_mean	SED_MIRE_OR_BOG___hollow	SED_MIRE_OR_BOG___spur	SED_MIRE_OR_BOG___slope	SED_MIRE_OR_BOG___ridge	20.0108	17.2949	14.0075	12.5849	9.32726	precip_mean	temp_mean	NA	NA	NA	-14.8082	-11.9664	NA	NA	NA	precip_mean*temp_mean	precip_mean*elev_mean	NA
Betula_pendula	common	0.392913	0.5428	0.79729	SED_GLACIOFLUVIAL___peak	SED_ALLUVIAL___spur	NA	NA	NA	13.6633	11.1926	NA	NA	NA	elev_mean	precip_mean	temp_mean	NA	NA	-51.2288	-12.9207	-10.9946	NA	NA	precip_mean*temp_mean	temp_mean*elev_mean	NA
Betula_pubescens	common	0.298074	0.478578	0.70516	temp_mean	slope_mean	forms_pit	SED_GLACIOFLUVIAL___hollow	river_lngth_m	9.78468	9.29012	8.41087	7.04554	5.84084	elev_mean	precip_mean	SED_GLACIGENIC___valley	forms_valley	NA	-25.2327	-9.55039	-8.61757	-7.09534	NA	river_lngth_m*forms_pit	temp_mean*elev_mean	forms_valley*forms_pit
Blechnum_spicant	common	0.13644	0.248249	0.59061	forms_spur	slope_sd	temp_mean	NA	NA	26.7035	19.107	18.5645	NA	NA	elev_mean	NA	NA	NA	NA	-35.6249	NA	NA	NA	NA	forms_spur*elev_mean	temp_mean*forms_spur	NA
Botrychium_lunaria	common	0.145249	0.362226	0.67659	slope_mean	SED_GLACIOFLUVIAL___peak	river_lngth_m	SED_GLACIOFLUVIAL___pit	NA	32.0269	26.4053	25.1486	16.4192	NA	NA	NA	NA	NA	NA	NA	NA	NA	NA	NA	river_lngth_m*slope_mean	SED_GLACIOFLUVIAL___pit*slope_mean	NA
Brachypodium_sylvaticum	common	0.112743	0.565616	0.82158	precip_mean	slope_sd	temp_mean	forms_slope	SED_ALLUVIAL___pit	25.8039	20.32	17.7743	13.0485	11.0488	elev_mean	NA	NA	NA	NA	-12.0045	NA	NA	NA	NA	precip_mean*slope_sd	slope_sd*temp_mean	NA
Briza_media	common	0.239163	0.523322	0.73658	SED_GLACIGENIC___slope	MET_SED_GENERIC___slope	river_lngth_m	elev_sd	MET_SED_GENERIC___pit	11.9589	9.96002	9.59599	6.83208	6.67882	precip_mean	elev_mean	MET_IGN_INTRUSIVE___slope	NA	NA	-7.3405	-5.92356	-4.30475	NA	NA	precip_mean*SED_GLACIGENIC___slope	slope_sd*MET_SED_GENERIC___pit	SED_GLACIGENIC___valley*MET_SED_GENERIC___slope
Bromus_hordeaceus	common	0.108572	0.55339	0.79864	SED_ALLUVIAL___footslope	SED_ALLUVIAL_TERRACE____peak	NA	NA	NA	21.4406	14.1424	NA	NA	NA	precip_mean	river_lngth_m	NA	NA	NA	-37.6538	-26.7631	NA	NA	NA	precip_mean*SED_ALLUVIAL___footslope	river_lngth_m*SED_ALLUVIAL___footslope	NA
Callitriche	common	0.094527	0.353704	0.63262	SED_GLACIOFLUVIAL___spur	SED_WEATHERING___slope	SED_WEATHERING___spur	UNKNOWN___spur	forms_spur	11.9906	10.6949	9.79153	8.76474	4.10448	forms_ridge	elev_mean	precip_mean	NA	NA	-24.7291	-16.6015	-13.3232	NA	NA	forms_ridge*SED_GLACIOFLUVIAL___spur	elev_mean*SED_WEATHERING___slope	elev_mean*SED_WEATHERING___spur
Callitriche_brutia_subsp._hamulata	common	0.119122	0.469245	0.66596	MET_SED_GENERIC___peak	SED_ALLUVIAL_TERRACE____pit	lake_area_m2	forms_pit	NA	31.4858	26.2203	24.1458	18.1481	NA	NA	NA	NA	NA	NA	NA	NA	NA	NA	NA	lake_area_m2*SED_ALLUVIAL_TERRACE____pit	MET_SED_GENERIC___peak*lake_area_m2	NA
Callitriche_stagnalis	common	0.115335	0.611556	0.75078	SED_GLACIGENIC___pit	forms_pit	forms_spur	SED_ALLUVIAL_TERRACE____valley	SED_ALLUVIAL___spur	16.0799	11.6057	11.0577	7.65581	7.63749	precip_mean	SED_ALLUVIAL___valley	NA	NA	NA	-17.3804	-5.49338	NA	NA	NA	SED_ALLUVIAL___spur*forms_spur	SED_MIRE_OR_BOG___slope*forms_pit	SED_ALLUVIAL___spur*SED_GLACIGENIC___pit
Calluna_vulgaris	common	0.265391	0.432828	0.64999	SED_MIRE_OR_BOG___peak	precip_mean	forms_spur	forms_peak	SED_MIRE_OR_BOG___ridge	10.4682	9.70789	9.37777	7.53895	7.19588	elev_mean	forms_valley	elev_sd	NA	NA	-25.3549	-8.20016	-7.25756	NA	NA	forms_peak*elev_mean	forms_spur*elev_mean	forms_valley*precip_mean
Caltha_palustris	common	0.223925	0.348531	0.65136	precip_mean	river_lngth_m	SED_ALLUVIAL___spur	NA	NA	33.524	23.4411	17.8782	NA	NA	elev_mean	NA	NA	NA	NA	-25.1567	NA	NA	NA	NA	elev_mean*precip_mean	river_lngth_m*precip_mean	NA
Campanula_latifolia	common	0.0775588	0.72225	0.8787	elev_sd	SED_ALLUVIAL___spur	SED_ALLUVIAL___slope	NA	NA	35.4323	20.6523	12.3561	NA	NA	precip_mean	forms_hollow	NA	NA	NA	-20.2057	-11.3537	NA	NA	NA	SED_ALLUVIAL___slope*elev_sd	precip_mean*elev_sd	NA
Campanula_rotundifolia	common	0.207573	0.390955	0.65585	slope_sd	SED_ALLUVIAL___spur	precip_mean	river_lngth_m	temp_mean	15.5333	11.6412	11.4971	10.9244	7.9851	elev_mean	NA	NA	NA	NA	-23.492	NA	NA	NA	NA	slope_sd*elev_mean	temp_mean*slope_sd	river_lngth_m*slope_sd
Capsella_bursa.pastoris	common	0.246349	0.623249	0.84119	SED_ALLUVIAL___footslope	SED_GLACIOFLUVIAL___slope	forms_pit	SED_ALLUVIAL___hollow	SED_GLACIGENIC___ridge	17.9548	9.14722	7.01915	6.45758	5.85251	precip_mean	elev_mean	SED_ALLUVIAL___spur	NA	NA	-13.744	-10.5096	-3.12521	NA	NA	SED_ALLUVIAL___hollow*SED_GLACIOFLUVIAL___slope	SED_GLACIGENIC___spur*SED_ALLUVIAL___hollow	SED_GLACIOFLUVIAL___slope*SED_ALLUVIAL___footslope
Cardamine_amara	rare	0.18047	0.934487	0.96039	SED_ALLUVIAL___slope	SED_GLACIGENIC___valley	SED_GLACIGENIC___ridge	forms_pit	NA	21.2888	20.5524	14.6268	12.2259	NA	precip_mean	SED_GLACIGENIC___peak	NA	NA	NA	-19.7677	-11.5383	NA	NA	NA	SED_ALLUVIAL___slope*SED_GLACIGENIC___valley	SED_ALLUVIAL___slope*forms_pit	NA
Cardamine_flexuosa	common	0.247093	0.492396	0.71234	SED_ALLUVIAL___spur	forms_pit	slope_mean	river_lngth_m	temp_mean	18.1818	10.5485	9.8618	7.86803	7.32905	elev_mean	forms_valley	forms_hollow	precip_mean	NA	-16.963	-10.385	-7.49494	-6.99522	NA	forms_pit*SED_ALLUVIAL___spur	forms_valley*SED_ALLUVIAL___spur	river_lngth_m*forms_pit
Cardamine_hirsuta	common	0.206094	0.396671	0.7663	SED_ALLUVIAL_TERRACE____footslope	forms_pit	SED_ALLUVIAL___pit	NA	NA	28.7489	22.3706	15.3241	NA	NA	precip_mean	NA	NA	NA	NA	-33.5565	NA	NA	NA	NA	SED_ALLUVIAL___pit*precip_mean	forms_pit*precip_mean	NA
Cardamine_pratensis	common	0.189615	0.321661	0.65519	SED_ALLUVIAL___spur	SED_GLACIGENIC___spur	forms_pit	NA	NA	22.5339	18.2516	14.8566	NA	NA	elev_mean	NA	NA	NA	NA	-44.358	NA	NA	NA	NA	SED_ALLUVIAL___spur*elev_mean	forms_pit*elev_mean	NA
Carex_aquatilis	common	0.414698	0.66386	0.89041	temp_mean	forms_footslope	slope_sd	SED_ALLUVIAL_TERRACE____pit	SED_ALLUVIAL___spur	18.137	16.0749	15.7787	14.8157	14.6133	elev_mean	NA	NA	NA	NA	-20.5804	NA	NA	NA	NA	SED_ALLUVIAL___spur*forms_footslope	slope_sd*elev_mean	NA
Carex_aquatilis_x_nigra_._C._x_hibernica	rare	0.137062	0.619736	0.61854	SED_ALLUVIAL___spur	SED_ALLUVIAL___pit	SED_ALLUVIAL___peak	SED_GLACIOFLUVIAL___slope	MET_GENERIC___valley	21.65	15.4253	12.6458	10.3391	10.1988	SED_ALLUVIAL___hollow	NA	NA	NA	NA	-29.741	NA	NA	NA	NA	SED_ALLUVIAL___hollow*SED_ALLUVIAL___spur	SED_GLACIOFLUVIAL___slope*MET_GENERIC___valley	NA
Carex_atrata	rare	0.291264	0.749058	0.94992	MET_SED_GENERIC___valley	slope_sd	forms_hollow	slope_mean	river_lngth_m	26.6225	25.4706	20.5691	10.0442	9.26595	NA	NA	NA	NA	NA	NA	NA	NA	NA	NA	SED_WEATHERING___hollow*slope_sd	slope_mean*forms_hollow	NA
Carex_bigelowii	common	0.468886	0.668455	0.9115	elev_mean	elev_sd	precip_mean	IGN_INTRUSIVE___ridge	IGN_INTRUSIVE___spur	46.0046	9.22367	8.91363	6.33213	5.66411	temp_mean	forms_slope	NA	NA	NA	-11.983	-6.39674	NA	NA	NA	forms_slope*elev_mean	elev_sd*elev_mean	IGN_INTRUSIVE___ridge*elev_mean
Carex_binervis	common	0.173604	0.386581	0.61757	SED_GLACIOFLUVIAL___spur	temp_mean	SED_GLACIGENIC___valley	SED_GLACIGENIC___hollow	IGN_INTRUSIVE___spur	10.7895	10.2075	8.46953	7.7017	7.15607	elev_mean	forms_valley	SED_GLACIGENIC___spur	NA	NA	-22.1043	-14.723	-5.71485	NA	NA	SED_GLACIOFLUVIAL___spur*forms_valley	IGN_INTRUSIVE___spur*elev_mean	forms_valley*elev_mean
Carex_canescens	common	0.22227	0.39441	0.69252	lake_area_m2	SED_GLACIOFLUVIAL___spur	SED_ALLUVIAL___hollow	NA	NA	25.1097	23.7778	18.3929	NA	NA	elev_sd	NA	NA	NA	NA	-32.7196	NA	NA	NA	NA	SED_GLACIOFLUVIAL___spur*lake_area_m2	elev_sd*lake_area_m2	NA
Carex_capillaris	rare	0.314251	0.519311	0.82682	MET_SED_GENERIC___slope	slope_mean	MET_SED_GENERIC___hollow	MET_SED_GENERIC___valley	MET_SED_GENERIC___pit	27.8197	23.3833	21.8765	14.5484	12.372	NA	NA	NA	NA	NA	NA	NA	NA	NA	NA	MET_SED_GENERIC___pit*MET_SED_GENERIC___slope	slope_mean*MET_SED_GENERIC___hollow	NA
Carex_caryophyllea	common	0.158492	0.371232	0.67642	forms_pit	SED_ALLUVIAL___pit	SED_ALLUVIAL___spur	NA	NA	30.371	24.8678	21.3261	NA	NA	precip_mean	NA	NA	NA	NA	-23.4351	NA	NA	NA	NA	forms_pit*precip_mean	SED_ALLUVIAL___spur*precip_mean	NA
Carex_demissa	common	0.116683	0.282418	0.5862	MET_SED_GENERIC___pit	SED_GLACIGENIC___slope	slope_sd	SED_GLACIGENIC___spur	NA	30.4148	25.0196	23.8437	20.7219	NA	NA	NA	NA	NA	NA	NA	NA	NA	NA	NA	slope_sd*SED_GLACIGENIC___slope	MET_SED_GENERIC___pit*slope_sd	NA
Carex_dioica	common	0.155545	0.39709	0.66297	MET_SED_GENERIC___spur	SED_GLACIGENIC___spur	SED_GLACIGENIC___slope	river_lngth_m	IGN_INTRUSIVE___slope	20.2118	14.7077	14.6109	11.2609	10.7383	elev_mean	NA	NA	NA	NA	-17.8445	NA	NA	NA	NA	IGN_INTRUSIVE___slope*elev_mean	river_lngth_m*SED_GLACIGENIC___spur	NA
Carex_echinata	common	0.186153	0.378474	0.62024	river_lngth_m	SED_MIRE_OR_BOG___peak	SED_GLACIGENIC___ridge	SED_GLACIOFLUVIAL___hollow	precip_mean	13.8764	13.4192	10.3908	10.0296	9.65266	elev_mean	NA	NA	NA	NA	-22.8097	NA	NA	NA	NA	SED_MIRE_OR_BOG___peak*elev_mean	SED_GLACIOFLUVIAL___hollow*river_lngth_m	SED_GLACIGENIC___ridge*lake_area_m2
Carex_flacca	common	0.211652	0.550786	0.70305	MET_SED_GENERIC___hollow	SED_GLACIGENIC___spur	SED_ALLUVIAL___pit	MET_SED_GENERIC___pit	forms_slope	8.57003	7.13873	7.0449	6.70657	6.32757	elev_mean	forms_valley	MET_SED_GENERIC___spur	MET_SED_GENERIC___valley	NA	-14.3246	-7.36241	-5.69644	-4.28629	NA	temp_mean*IGN_INTRUSIVE___spur	forms_valley*lake_area_m2	forms_slope*SED_ALLUVIAL___pit
Carex_hostiana	common	0.172086	0.497107	0.68851	SED_GLACIGENIC___slope	elev_sd	SED_GLACIGENIC___spur	MET_SED_GENERIC___slope	forms_hollow	19.6284	11.4316	10.5989	9.00323	7.21328	elev_mean	MET_SED_GENERIC___ridge	NA	NA	NA	-9.16277	-6.65702	NA	NA	NA	elev_sd*SED_GLACIGENIC___spur	elev_sd*SED_GLACIGENIC___slope	MET_SED_GENERIC___slope*SED_GLACIGENIC___spur
Carex_hostiana_x_demissa	common	0.0582964	0.471852	0.66316	SED_GLACIGENIC___slope	MET_GENERIC___valley	SED_GLACIGENIC___peak	SED_GLACIGENIC___ridge	SED_GLACIGENIC___spur	19.9416	17.6295	15.9447	9.31136	8.22031	NA	NA	NA	NA	NA	NA	NA	NA	NA	NA	SED_GLACIGENIC___pit*SED_GLACIGENIC___slope	SED_ALLUVIAL_TERRACE____valley*SED_GLACIGENIC___slope	MET_GENERIC___valley*SED_GLACIGENIC___peak
Carex_hostiana_x_lepidocarpa_._C._x_fulva	common	0.0853184	0.396055	0.68916	SED_GLACIGENIC___slope	SED_GLACIGENIC___pit	forms_slope	forms_pit	NA	38.1141	30.4684	18.688	12.7295	NA	NA	NA	NA	NA	NA	NA	NA	NA	NA	NA	SED_GLACIGENIC___pit*SED_GLACIGENIC___slope	forms_pit*SED_GLACIGENIC___slope	NA
Carex_lachenalii	rare	0.566461	0.904753	0.99339	elev_mean	forms_hollow	SED_RESIDUAL___valley	IGN_INTRUSIVE___hollow	SED_WEATHERING___hollow	69.2663	11.9301	7.50565	4.50925	3.68473	temp_mean	NA	NA	NA	NA	-3.10396	NA	NA	NA	NA	IGN_INTRUSIVE___hollow*elev_mean	SED_RESIDUAL___valley*elev_mean	NA
Carex_lasiocarpa	common	0.319314	0.557889	0.83449	SED_MIRE_OR_BOG___pit	SED_GLACIOFLUVIAL___peak	SED_GLACIOFLUVIAL___pit	SED_GLACIOFLUVIAL___ridge	NA	26.6924	22.812	13.3629	10.0133	NA	forms_slope	NA	NA	NA	NA	-27.1193	NA	NA	NA	NA	SED_GLACIOFLUVIAL___pit*SED_MIRE_OR_BOG___pit	SED_GLACIOFLUVIAL___peak*forms_slope	NA
Carex_lepidocarpa	common	0.136815	0.357655	0.68481	MET_SED_GENERIC___slope	elev_sd	SED_GLACIGENIC___spur	forms_slope	NA	31.3977	30.0003	24.5843	14.0177	NA	NA	NA	NA	NA	NA	NA	NA	NA	NA	NA	MET_SED_GENERIC___slope*elev_sd	SED_GLACIGENIC___spur*elev_sd	NA
Carex_leporina	common	0.21599	0.41997	0.7379	river_lngth_m	SED_GLACIOFLUVIAL___hollow	SED_GLACIGENIC___ridge	temp_mean	SED_GLACIOFLUVIAL___pit	10.0646	9.36196	8.01721	7.21416	5.97074	elev_mean	precip_mean	SED_GLACIOFLUVIAL___valley	NA	NA	-30.4442	-16.2274	-3.63666	NA	NA	river_lngth_m*elev_mean	temp_mean*elev_mean	precip_mean*elev_mean
Carex_limosa	common	0.359902	0.661919	0.86641	SED_MIRE_OR_BOG___pit	SED_MIRE_OR_BOG___footslope	SED_GLACIOFLUVIAL___peak	forms_shoulder	NA	26.8832	25.9996	10.7461	9.54009	NA	elev_sd	NA	NA	NA	NA	-26.831	NA	NA	NA	NA	SED_MIRE_OR_BOG___pit*elev_sd	forms_shoulder*SED_MIRE_OR_BOG___footslope	NA
Carex_nigra	common	0.199195	0.331441	0.62796	SED_MIRE_OR_BOG___peak	river_lngth_m	lake_area_m2	SED_MIRE_OR_BOG___pit	NA	20.4237	19.2018	15.8354	11.2428	NA	elev_mean	NA	NA	NA	NA	-33.2963	NA	NA	NA	NA	SED_MIRE_OR_BOG___peak*elev_mean	river_lngth_m*elev_mean	NA
Carex_pallescens	common	0.202555	0.399295	0.74894	slope_sd	MET_SED_GENERIC___slope	SED_ALLUVIAL___pit	NA	NA	35.0806	23.1302	10.427	NA	NA	elev_mean	NA	NA	NA	NA	-31.3622	NA	NA	NA	NA	MET_SED_GENERIC___slope*elev_mean	elev_mean*slope_sd	NA
Carex_panicea	common	0.206895	0.456423	0.63092	precip_mean	SED_GLACIGENIC___slope	SED_GLACIGENIC___valley	slope_mean	river_lngth_m	15.5679	10.893	9.3768	9.17712	8.46601	elev_mean	temp_mean	NA	NA	NA	-23.7281	-9.52217	NA	NA	NA	SED_GLACIGENIC___valley*precip_mean	SED_GLACIGENIC___slope*precip_mean	SED_MIRE_OR_BOG___peak*elev_mean
Carex_paniculata	common	0.0357647	0.442688	0.79415	SED_GLACIOFLUVIAL___footslope	SED_GLACIGENIC___peak	SED_GLACIGENIC___ridge	NA	NA	27.2469	20.5784	12.902	NA	NA	forms_slope	NA	NA	NA	NA	-39.2728	NA	NA	NA	NA	SED_GLACIGENIC___ridge*forms_slope	SED_GLACIOFLUVIAL___footslope*SED_GLACIGENIC___peak	NA
Carex_pauciflora	common	0.19921	0.354561	0.70398	SED_MIRE_OR_BOG___pit	SED_GLACIGENIC___slope	SED_ALLUVIAL_FAN____pit	NA	NA	28.1585	26.254	12.2937	NA	NA	elev_mean	NA	NA	NA	NA	-33.2938	NA	NA	NA	NA	SED_GLACIGENIC___slope*SED_MIRE_OR_BOG___pit	SED_MIRE_OR_BOG___pit*elev_mean	NA
Carex_pilulifera	common	0.0552768	0.193475	0.55466	IGN_INTRUSIVE___spur	river_lngth_m	MET_SED_GENERIC___pit	IGN_INTRUSIVE___hollow	NA	30.7544	27.4011	24.79	17.0544	NA	NA	NA	NA	NA	NA	NA	NA	NA	NA	NA	MET_SED_GENERIC___pit*IGN_INTRUSIVE___spur	river_lngth_m*MET_SED_GENERIC___pit	NA
Carex_pulicaris	common	0.145822	0.469682	0.62803	slope_sd	river_lngth_m	SED_GLACIGENIC___ridge	slope_mean	SED_GLACIGENIC___spur	9.00706	7.84873	7.19902	6.89832	6.43937	elev_mean	MET_SED_GENERIC___spur	MET_SED_GENERIC___ridge	NA	NA	-5.90459	-5.41414	-4.07009	NA	NA	precip_mean*SED_GLACIGENIC___valley	MET_SED_GENERIC___spur*river_lngth_m	MET_SED_GENERIC___peak*SED_GLACIGENIC___spur
Carex_rariflora	rare	0.629087	0.873958	0.98144	elev_mean	MET_SED_GENERIC___valley	SED_MIRE_OR_BOG___spur	SED_GLACIGENIC___hollow	forms_ridge	35.9443	11.3139	8.45481	8.2266	4.79799	IGN_INTRUSIVE___slope	slope_mean	elev_sd	temp_mean	NA	-6.74658	-6.26897	-5.14698	-2.66565	NA	MET_SED_GENERIC___valley*elev_mean	slope_mean*elev_mean	forms_ridge*elev_mean
Carex_rostrata	common	0.324059	0.497815	0.75174	lake_area_m2	SED_GLACIOFLUVIAL___pit	SED_ALLUVIAL___hollow	SED_GLACIGENIC___ridge	SED_GLACIOFLUVIAL___hollow	22.617	10.4803	10.2711	6.24199	5.79744	elev_mean	elev_sd	SED_GLACIOFLUVIAL___valley	precip_mean	NA	-19.4778	-11.2565	-7.22758	-6.63032	NA	SED_GLACIGENIC___ridge*SED_ALLUVIAL___hollow	elev_sd*elev_mean	SED_GLACIOFLUVIAL___hollow*lake_area_m2
Carex_vaginata	rare	0.376126	0.701042	0.86758	elev_mean	forms_hollow	IGN_INTRUSIVE___slope	slope_mean	SED_RESIDUAL___hollow	32.7298	9.37178	9.23917	9.19818	9.13199	temp_mean	MET_SED_GENERIC___hollow	NA	NA	NA	-12.5181	-9.48979	NA	NA	NA	forms_hollow*elev_mean	temp_mean*elev_mean	MET_SED_GENERIC___hollow*elev_mean
Carex_vesicaria	common	0.273084	0.740691	0.89065	SED_ALLUVIAL___peak	forms_pit	SED_ALLUVIAL___ridge	SED_GLACIOFLUVIAL___pit	SED_GLACIOFLUVIAL___ridge	18.2715	10.3387	9.91032	9.45809	7.72089	elev_mean	SED_GLACIOFLUVIAL___peak	NA	NA	NA	-19.1052	-9.50435	NA	NA	NA	forms_pit*SED_ALLUVIAL___ridge	elev_mean*SED_GLACIOFLUVIAL___ridge	forms_pit*SED_ALLUVIAL___peak
Centaurea_montana	common	0.21545	0.687823	0.8778	SED_ALLUVIAL___valley	SED_ALLUVIAL___hollow	SED_GLACIGENIC___ridge	SED_GLACIGENIC___peak	SED_ALLUVIAL_TERRACE____footslope	20.4618	14.6656	9.78763	9.60383	6.99916	precip_mean	elev_sd	NA	NA	NA	-28.3594	-3.37972	NA	NA	NA	SED_GLACIOFLUVIAL___hollow*precip_mean	SED_GLACIOFLUVIAL___hollow*SED_ALLUVIAL___valley	SED_GLACIGENIC___peak*precip_mean
Centaurea_nigra_s.s.	common	0.363464	0.519356	0.82841	SED_ALLUVIAL___slope	SED_ALLUVIAL___pit	precip_mean	NA	NA	18.0203	14.829	13.2187	NA	NA	elev_mean	SED_ALLUVIAL___valley	NA	NA	NA	-40.487	-13.445	NA	NA	NA	precip_mean*elev_mean	SED_ALLUVIAL___pit*elev_mean	NA
Cerastium_fontanum	common	0.262779	0.346112	0.67453	SED_ALLUVIAL___spur	precip_mean	temp_mean	NA	NA	22.4912	17.4301	17.0185	NA	NA	elev_mean	NA	NA	NA	NA	-43.0601	NA	NA	NA	NA	precip_mean*elev_mean	temp_mean*elev_mean	NA
Cerastium_glomeratum	common	0.289485	0.644757	0.8312	forms_pit	SED_GLACIGENIC___slope	SED_ALLUVIAL___hollow	SED_GLACIOFLUVIAL___spur	SED_GLACIGENIC___spur	8.62526	7.88621	7.66985	5.99304	2.5922	elev_mean	precip_mean	SED_GLACIGENIC___ridge	elev_sd	SED_GLACIGENIC___pit	-31.084	-12.9764	-10.4102	-7.53857	-5.22434	SED_GLACIGENIC___slope*elev_mean	SED_ALLUVIAL___hollow*SED_GLACIOFLUVIAL___spur	SED_GLACIOFLUVIAL___spur*elev_mean
Cerastium_semidecandrum	common	0.239914	0.656595	0.85977	SED_ALLUVIAL___peak	SED_GLACIOFLUVIAL___slope	SED_GLACIOFLUVIAL___hollow	SED_ALLUVIAL___spur	NA	30.6425	21.2859	15.9036	8.89347	NA	precip_mean	NA	NA	NA	NA	-23.2746	NA	NA	NA	NA	precip_mean*SED_ALLUVIAL___peak	SED_ALLUVIAL___spur*SED_ALLUVIAL___peak	NA
Ceratocapnos_claviculata	rare	0.216238	0.75934	0.77677	IGN_INTRUSIVE___slope	forms_spur	temp_mean	MET_SED_GENERIC___ridge	SED_GLACIOFLUVIAL___pit	16.8409	14.8396	14.1684	13.8684	6.493	precip_mean	NA	NA	NA	NA	-14.8292	NA	NA	NA	NA	temp_mean*forms_spur	precip_mean*IGN_INTRUSIVE___slope	temp_mean*IGN_INTRUSIVE___slope
Chamerion_angustifolium	common	0.270819	0.438456	0.72156	temp_mean	SED_GLACIOFLUVIAL___spur	SED_ALLUVIAL___slope	SED_GLACIGENIC___spur	SED_ALLUVIAL___spur	14.5646	9.71306	9.37936	6.73148	6.45675	elev_mean	precip_mean	NA	NA	NA	-26.4601	-5.68882	NA	NA	NA	precip_mean*elev_mean	SED_GLACIOFLUVIAL___slope*elev_mean	SED_ALLUVIAL___ridge*SED_GLACIOFLUVIAL___slope
Chenopodium_album_s.s.	common	0.182646	0.500248	0.85129	river_lngth_m	SED_GLACIOFLUVIAL___slope	SED_MIRE_OR_BOG___pit	NA	NA	27.7509	15.0635	12.6153	NA	NA	elev_mean	NA	NA	NA	NA	-44.5703	NA	NA	NA	NA	elev_mean*river_lngth_m	SED_GLACIOFLUVIAL___slope*elev_mean	NA
Chrysosplenium_alternifolium	common	0.104911	0.395708	0.67458	SED_GLACIGENIC___pit	SED_GLACIGENIC___spur	SED_GLACIGENIC___ridge	NA	NA	17.7575	13.4537	12.689	NA	NA	SED_GLACIGENIC___peak	precip_mean	NA	NA	NA	-30.383	-25.7168	NA	NA	NA	SED_GLACIGENIC___peak*SED_GLACIGENIC___ridge	SED_GLACIGENIC___pit*precip_mean	NA
Chrysosplenium_oppositifolium	common	0.25356	0.506313	0.71676	precip_mean	slope_mean	SED_GLACIGENIC___ridge	SED_ALLUVIAL_TERRACE____pit	MET_SED_GENERIC___spur	13.8474	12.193	10.013	8.49379	8.30376	forms_valley	MET_SED_GENERIC___slope	NA	NA	NA	-9.54518	-6.6242	NA	NA	NA	SED_ALLUVIAL_TERRACE____pit*slope_mean	forms_pit*slope_mean	SED_GLACIGENIC___spur*slope_mean
Cicerbita_macrophylla	common	0.178313	0.691386	0.83736	forms_hollow	SED_ALLUVIAL___hollow	SED_GLACIGENIC___spur	SED_GLACIOFLUVIAL___peak	NA	22.7468	19.5158	17.9197	12.5387	NA	precip_mean	SED_GLACIGENIC___peak	NA	NA	NA	-14.114	-13.1651	NA	NA	NA	forms_hollow*SED_GLACIOFLUVIAL___peak	SED_ALLUVIAL___hollow*SED_GLACIGENIC___spur	NA
Cirsium_arvense	common	0.345586	0.468767	0.7771	SED_GLACIGENIC___spur	SED_ALLUVIAL___pit	NA	NA	NA	15.0909	14.7693	NA	NA	NA	elev_mean	precip_mean	NA	NA	NA	-49.333	-20.8067	NA	NA	NA	precip_mean*elev_mean	SED_ALLUVIAL___pit*elev_mean	NA
Cirsium_heterophyllum	common	0.344912	0.495918	0.79059	forms_pit	slope_sd	NA	NA	NA	22.9114	20.0003	NA	NA	NA	elev_mean	precip_mean	NA	NA	NA	-33.1752	-23.9131	NA	NA	NA	elev_mean*slope_sd	slope_sd*forms_pit	NA
Cirsium_palustre	common	0.286779	0.366038	0.68341	temp_mean	SED_GLACIGENIC___spur	NA	NA	NA	21.0164	17.1272	NA	NA	NA	elev_mean	precip_mean	NA	NA	NA	-46.0602	-15.7962	NA	NA	NA	SED_GLACIGENIC___spur*precip_mean	temp_mean*elev_mean	NA
Cirsium_vulgare	common	0.339397	0.473737	0.74884	SED_ALLUVIAL___spur	SED_GLACIGENIC___spur	forms_pit	SED_GLACIOFLUVIAL___slope	SED_GLACIGENIC___slope	10.5318	8.27563	7.20913	6.99171	5.76531	elev_mean	precip_mean	SED_ALLUVIAL___hollow	NA	NA	-44.0742	-11.6267	-5.5255	NA	NA	SED_GLACIGENIC___slope*forms_pit	SED_GLACIGENIC___spur*elev_mean	SED_GLACIOFLUVIAL___slope*precip_mean
Claytonia_sibirica	common	0.340867	0.605135	0.90911	SED_ALLUVIAL___spur	SED_ALLUVIAL_TERRACE____slope	forms_pit	SED_ALLUVIAL___footslope	forms_footslope	29.7406	22.2978	16.1345	13.0711	12.1807	NA	NA	NA	NA	NA	NA	NA	NA	NA	NA	SED_ALLUVIAL_TERRACE____slope*SED_ALLUVIAL___spur	forms_pit*SED_ALLUVIAL_TERRACE____slope	NA
Cochlearia_pyrenaica_subsp._alpina	rare	0.170538	0.494097	0.79083	forms_peak	SED_RESIDUAL___peak	IGN_INTRUSIVE___peak	elev_sd	SED_WEATHERING___hollow	21.2661	20.5651	20.4881	13.3114	13.0278	temp_mean	NA	NA	NA	NA	-11.3414	NA	NA	NA	NA	forms_peak*SED_RESIDUAL___peak	elev_sd*SED_RESIDUAL___peak	NA
Coeloglossum_viride	rare	0.256585	0.562634	0.77257	MET_SED_GENERIC___spur	IGN_INTRUSIVE___hollow	slope_mean	SED_GLACIGENIC___valley	NA	29.3907	27.3003	24.0701	19.2389	NA	NA	NA	NA	NA	NA	NA	NA	NA	NA	NA	slope_mean*MET_SED_GENERIC___spur	IGN_INTRUSIVE___hollow*slope_mean	NA
Colchicum_autumnale	common	0.15142	0.590255	0.89459	SED_GLACIOFLUVIAL___pit	SED_ALLUVIAL_TERRACE____peak	SED_GLACIOFLUVIAL___ridge	NA	NA	30.2179	25.0255	20.8489	NA	NA	precip_mean	NA	NA	NA	NA	-23.9077	NA	NA	NA	NA	SED_ALLUVIAL_TERRACE____peak*SED_GLACIOFLUVIAL___pit	SED_ALLUVIAL_TERRACE____peak*SED_GLACIOFLUVIAL___ridge	NA
Comarum_palustre	common	0.319385	0.462672	0.78525	SED_GLACIOFLUVIAL___pit	lake_area_m2	NA	NA	NA	20.2017	17.3183	NA	NA	NA	elev_mean	elev_sd	SED_GLACIOFLUVIAL___peak	NA	NA	-23.1536	-23.076	-16.2505	NA	NA	elev_mean*SED_GLACIOFLUVIAL___pit	elev_mean*lake_area_m2	NA
Conopodium_majus	common	0.35886	0.488138	0.79498	SED_ALLUVIAL___spur	SED_ALLUVIAL_TERRACE____slope	NA	NA	NA	26.9422	14.3704	NA	NA	NA	elev_mean	precip_mean	NA	NA	NA	-39.0743	-19.6132	NA	NA	NA	SED_ALLUVIAL___spur*elev_mean	precip_mean*elev_mean	NA
Cornus_suecica	rare	0.336242	0.647192	0.8726	elev_mean	elev_sd	slope_mean	NA	NA	38.1853	25.533	16.6504	NA	NA	temp_mean	NA	NA	NA	NA	-19.6313	NA	NA	NA	NA	temp_mean*elev_mean	slope_mean*temp_mean	NA
Corylus_avellana	common	0.237103	0.418077	0.80294	slope_sd	temp_mean	NA	NA	NA	31.2299	20.7314	NA	NA	NA	elev_mean	precip_mean	NA	NA	NA	-27.2022	-20.8365	NA	NA	NA	elev_mean*slope_sd	temp_mean*slope_sd	NA
Crataegus_monogyna	common	0.197749	0.649164	0.82364	forms_slope	MET_SED_GENERIC___valley	forms_valley	MET_SED_GENERIC___slope	SED_ALLUVIAL_TERRACE____ridge	9.44574	8.06145	7.03934	5.56651	4.62604	elev_mean	slope_mean	precip_mean	temp_mean	SED_ALLUVIAL___footslope	-23.3815	-12.0835	-11.4876	-7.10361	-6.77682	temp_mean*elev_mean	forms_slope*elev_mean	MET_SED_GENERIC___slope*elev_mean
Crepis_capillaris	common	0.313009	0.734925	0.84339	SED_GLACIGENIC___ridge	SED_GLACIOFLUVIAL___hollow	SED_ALLUVIAL___valley	SED_ALLUVIAL_TERRACE____pit	SED_ALLUVIAL___hollow	9.55499	9.40695	6.90244	6.88643	6.25729	precip_mean	elev_mean	elev_sd	slope_mean	NA	-11.5548	-8.04066	-6.21475	-3.84531	NA	SED_GLACIOFLUVIAL___hollow*temp_mean	SED_ALLUVIAL___hollow*SED_GLACIGENIC___spur	SED_GLACIOFLUVIAL___hollow*elev_mean
Crepis_paludosa	common	0.228743	0.530097	0.71731	precip_mean	slope_sd	SED_ALLUVIAL___slope	slope_mean	forms_spur	16.4901	12.6609	10.5101	10.3865	6.65933	elev_mean	NA	NA	NA	NA	-17.6051	NA	NA	NA	NA	elev_mean*slope_sd	SED_GLACIGENIC___ridge*SED_GLACIGENIC___slope	SED_GLACIGENIC___slope*SED_GLACIGENIC___pit
Cryptogramma_crispa	common	0.175387	0.61081	0.93012	slope_mean	MET_SED_GENERIC___hollow	forms_valley	NA	NA	32.127	31.1499	17.4166	NA	NA	temp_mean	NA	NA	NA	NA	-19.3064	NA	NA	NA	NA	forms_valley*slope_mean	MET_SED_GENERIC___hollow*slope_mean	NA
Cynosurus_cristatus	common	0.266666	0.443231	0.73338	SED_GLACIGENIC___spur	SED_ALLUVIAL___spur	SED_GLACIGENIC___slope	temp_mean	forms_pit	7.51471	6.7882	6.14722	6.09898	5.96036	elev_mean	precip_mean	SED_GLACIOFLUVIAL___valley	NA	NA	-35.7143	-14.2191	-8.06434	NA	NA	precip_mean*elev_mean	river_lngth_m*SED_GLACIOFLUVIAL___valley	SED_GLACIOFLUVIAL___valley*elev_mean
Cystopteris_fragilis	common	0.226364	0.515753	0.73483	slope_sd	SED_GLACIGENIC___slope	MET_SED_GENERIC___hollow	NA	NA	30.0832	23.8761	22.983	NA	NA	precip_mean	NA	NA	NA	NA	-23.0577	NA	NA	NA	NA	SED_GLACIGENIC___slope*slope_sd	MET_SED_GENERIC___hollow*slope_sd	NA
Cytisus_scoparius	common	0.313679	0.47907	0.77211	temp_mean	SED_ALLUVIAL___slope	SED_ALLUVIAL___valley	forms_pit	precip_mean	12.93	11.9382	9.01333	8.47328	7.02902	elev_mean	SED_ALLUVIAL_TERRACE____slope	SED_ALLUVIAL___hollow	NA	NA	-34.246	-8.95223	-7.41793	NA	NA	SED_ALLUVIAL_TERRACE____slope*elev_mean	forms_pit*SED_ALLUVIAL___slope	SED_ALLUVIAL___hollow*SED_ALLUVIAL___slope
Cytisus_scoparius_subsp._scoparius	common	0.30355	0.593138	0.82726	SED_ALLUVIAL_TERRACE____hollow	SED_GLACIOFLUVIAL___hollow	SED_GLACIGENIC___ridge	SED_GLACIGENIC___spur	SED_ALLUVIAL___spur	9.83681	8.52889	7.56788	7.23401	6.95136	elev_mean	precip_mean	elev_sd	NA	NA	-22.0741	-13.308	-8.38988	NA	NA	SED_GLACIGENIC___spur*SED_ALLUVIAL___spur	SED_GLACIGENIC___ridge*SED_ALLUVIAL_TERRACE____hollow	SED_GLACIOFLUVIAL___hollow*elev_mean
Dactylis_glomerata	common	0.395264	0.557455	0.81667	forms_spur	SED_ALLUVIAL___pit	forms_pit	temp_mean	NA	7.67404	7.36943	6.68885	6.08008	NA	elev_mean	precip_mean	SED_ALLUVIAL___spur	SED_ALLUVIAL___hollow	NA	-49.933	-10.7691	-5.92271	-5.5628	NA	forms_spur*elev_mean	SED_ALLUVIAL___pit*forms_pit	precip_mean*elev_mean
Dactylorhiza_fuchsii	common	0.0802616	0.646935	0.71327	SED_ALLUVIAL___spur	SED_ALLUVIAL_TERRACE____hollow	SED_GLACIGENIC___slope	SED_GLACIOFLUVIAL___slope	SED_ALLUVIAL___pit	20.1583	18.668	15.8783	15.0472	11.4006	precip_mean	NA	NA	NA	NA	-10.3244	NA	NA	NA	NA	SED_GLACIGENIC___slope*SED_ALLUVIAL___pit	forms_pit*SED_GLACIOFLUVIAL___slope	NA
Dactylorhiza_incarnata	common	0.206825	0.514146	0.72487	temp_mean	precip_mean	SED_GLACIGENIC___pit	SED_GLACIGENIC___spur	SED_GLACIGENIC___slope	28.2373	28.2029	20.7924	12.4536	10.3139	NA	NA	NA	NA	NA	NA	NA	NA	NA	NA	SED_GLACIGENIC___pit*SED_GLACIGENIC___slope	precip_mean*temp_mean	NA
Dactylorhiza_maculata	common	0.170544	0.422538	0.64039	precip_mean	SED_GLACIGENIC___slope	forms_pit	forms_slope	SED_ALLUVIAL_TERRACE____pit	10.9087	9.49695	8.27366	8.01379	7.5669	elev_mean	slope_mean	NA	NA	NA	-17.2791	-4.67748	NA	NA	NA	precip_mean*elev_mean	forms_spur*elev_mean	SED_ALLUVIAL_TERRACE____slope*SED_GLACIGENIC___ridge
Dactylorhiza_purpurella	common	0.219305	0.491915	0.82334	SED_ALLUVIAL___spur	precip_mean	SED_GLACIOFLUVIAL___hollow	NA	NA	24.1998	20.9043	14.5951	NA	NA	elev_mean	NA	NA	NA	NA	-40.3009	NA	NA	NA	NA	precip_mean*elev_mean	SED_GLACIOFLUVIAL___hollow*precip_mean	NA
Danthonia_decumbens	common	0.177035	0.451119	0.69069	slope_sd	MET_SED_GENERIC___pit	temp_mean	river_lngth_m	SED_GLACIOFLUVIAL___hollow	15.1866	8.71233	8.45779	8.37944	7.7499	elev_mean	SED_ALLUVIAL___hollow	NA	NA	NA	-18.2923	-14.508	NA	NA	NA	slope_sd*elev_mean	river_lngth_m*SED_GLACIOFLUVIAL___hollow	temp_mean*slope_sd
Deschampsia_cespitosa	common	0.245755	0.481901	0.65195	forms_pit	elev_sd	SED_GLACIOFLUVIAL___hollow	river_lngth_m	forms_spur	10.1478	9.22428	8.39814	7.68724	7.15855	elev_mean	precip_mean	SED_ALLUVIAL___spur	temp_mean	NA	-19.2196	-10.3477	-6.51898	-4.46802	NA	precip_mean*elev_mean	elev_sd*precip_mean	elev_sd*elev_mean
Deschampsia_cespitosa_subsp._cespitosa	common	0.122714	0.387719	0.73031	precip_mean	SED_ALLUVIAL___hollow	SED_GLACIGENIC___slope	NA	NA	36.7601	24.0003	10.8639	NA	NA	elev_mean	NA	NA	NA	NA	-28.3757	NA	NA	NA	NA	elev_mean*precip_mean	SED_ALLUVIAL___hollow*precip_mean	NA
Deschampsia_flexuosa	common	0.160704	0.280219	0.59414	precip_mean	IGN_INTRUSIVE___spur	NA	NA	NA	24.0285	20.1133	NA	NA	NA	elev_mean	temp_mean	NA	NA	NA	-38.4503	-17.4079	NA	NA	NA	precip_mean*elev_mean	IGN_INTRUSIVE___spur*elev_mean	NA
Deschampsia_setacea	rare	0.268621	0.823901	0.92441	lake_area_m2	SED_GLACIGENIC___peak	SED_GLACIOFLUVIAL___valley	NA	NA	34.6183	17.9611	17.4506	NA	NA	slope_mean	elev_sd	NA	NA	NA	-21.7994	-8.17056	NA	NA	NA	SED_GLACIOFLUVIAL___valley*SED_GLACIGENIC___peak	SED_GLACIOFLUVIAL___valley*slope_mean	NA
Digitalis_purpurea	common	0.292015	0.426956	0.71169	SED_ALLUVIAL___spur	slope_sd	SED_ALLUVIAL___hollow	forms_spur	MET_SED_GENERIC___valley	14.1665	9.95043	8.46565	6.92289	6.39599	elev_mean	precip_mean	NA	NA	NA	-35.4495	-9.26144	NA	NA	NA	MET_SED_GENERIC___valley*elev_mean	SED_ALLUVIAL___spur*elev_mean	slope_sd*elev_mean
Diphasiastrum_alpinum	common	0.316995	0.622958	0.80426	elev_mean	precip_mean	IGN_INTRUSIVE___slope	forms_hollow	slope_mean	26.7581	8.54706	8.02731	7.57023	7.17184	MET_SED_GENERIC___hollow	temp_mean	forms_valley	SED_RESIDUAL___slope	NA	-6.52346	-5.74251	-4.10867	-3.78823	NA	slope_mean*elev_mean	forms_hollow*elev_mean	IGN_INTRUSIVE___valley*elev_mean
Doronicum_pardalianches	common	0.145266	0.526222	0.86921	SED_ALLUVIAL_TERRACE____peak	SED_ALLUVIAL___spur	SED_GLACIOFLUVIAL___hollow	SED_ALLUVIAL_TERRACE____spur	SED_ALLUVIAL_TERRACE____ridge	29.3753	25.7704	16.8404	15.2571	12.7568	NA	NA	NA	NA	NA	NA	NA	NA	NA	NA	SED_ALLUVIAL___spur*SED_ALLUVIAL_TERRACE____peak	SED_GLACIOFLUVIAL___hollow*SED_ALLUVIAL___spur	NA
Draba_incana	rare	0.151689	0.544427	0.77478	SED_WEATHERING___slope	MET_SED_GENERIC___hollow	MET_SED_GENERIC___valley	elev_sd	SED_GLACIGENIC___valley	22.1177	17.8549	16.5807	14.916	10.9626	NA	NA	NA	NA	NA	NA	NA	NA	NA	NA	elev_sd*SED_WEATHERING___slope	SED_GLACIGENIC___valley*SED_WEATHERING___slope	NA
Drosera_anglica	rare	0.0536232	0.530623	0.6726	lake_area_m2	SED_ALLUVIAL___pit	SED_GLACIGENIC___hollow	IGN_INTRUSIVE___hollow	SED_GLACIGENIC___valley	27.2707	24.1713	23.0546	12.933	9.56674	NA	NA	NA	NA	NA	NA	NA	NA	NA	NA	IGN_INTRUSIVE___hollow*lake_area_m2	IGN_INTRUSIVE___hollow*SED_ALLUVIAL___pit	NA
Drosera_rotundifolia	common	0.189986	0.35691	0.63327	temp_mean	SED_GLACIGENIC___slope	SED_GLACIOFLUVIAL___spur	SED_MIRE_OR_BOG___peak	river_lngth_m	25.3723	12.5841	11.8484	10.7101	10.3444	elev_mean	NA	NA	NA	NA	-15.2232	NA	NA	NA	NA	SED_GLACIOFLUVIAL___spur*river_lngth_m	SED_GLACIOFLUVIAL___spur*elev_mean	SED_MIRE_OR_BOG___pit*temp_mean
Dryas_octopetala	rare	0.260543	0.558823	0.8225	slope_mean	river_lngth_m	slope_sd	elev_sd	NA	36.8137	29.1097	19.7362	14.3404	NA	NA	NA	NA	NA	NA	NA	NA	NA	NA	NA	river_lngth_m*slope_mean	slope_sd*river_lngth_m	NA
Dryopteris_affinis_agg.	common	0.238561	0.592061	0.72109	slope_sd	forms_slope	forms_pit	SED_GLACIGENIC___slope	temp_mean	16.0122	9.74489	9.2971	9.18914	8.69831	elev_mean	SED_ALLUVIAL___slope	NA	NA	NA	-14.0644	-12.1982	NA	NA	NA	IGN_INTRUSIVE___spur*forms_slope	forms_slope*SED_ALLUVIAL___slope	SED_GLACIGENIC___pit*forms_pit
Dryopteris_carthusiana	common	0.173479	0.514238	0.78623	SED_GLACIOFLUVIAL___pit	SED_ALLUVIAL___peak	lake_area_m2	NA	NA	19.6457	18.2874	6.66837	NA	NA	slope_mean	elev_mean	NA	NA	NA	-32.3061	-23.0924	NA	NA	NA	SED_GLACIOFLUVIAL___pit*SED_ALLUVIAL___peak	slope_mean*SED_ALLUVIAL___peak	NA
Dryopteris_dilatata	common	0.167449	0.300055	0.62293	forms_pit	temp_mean	NA	NA	NA	22.4645	22.0027	NA	NA	NA	elev_mean	precip_mean	NA	NA	NA	-36.8569	-18.6759	NA	NA	NA	temp_mean*elev_mean	forms_pit*temp_mean	NA
Dryopteris_expansa	common	0.204922	0.540671	0.79303	forms_hollow	slope_sd	slope_mean	SED_PERIGLACIAL___peak	NA	34.5423	22.5467	22.0302	20.8808	NA	NA	NA	NA	NA	NA	NA	NA	NA	NA	NA	slope_sd*forms_hollow	slope_mean*forms_hollow	NA
Dryopteris_filix.mas	common	0.279834	0.477422	0.74717	forms_spur	temp_mean	SED_GLACIOFLUVIAL___hollow	SED_GLACIGENIC___spur	river_lngth_m	10.2398	9.20438	8.36976	7.11383	6.50865	elev_mean	precip_mean	SED_ALLUVIAL_TERRACE____valley	NA	NA	-32.7203	-11.3382	-9.04562	NA	NA	forms_spur*elev_mean	SED_ALLUVIAL_TERRACE____valley*forms_spur	temp_mean*elev_mean
Eleocharis_multicaulis	common	0.0730444	0.566123	0.78274	lake_area_m2	SED_GLACIOFLUVIAL___ridge	SED_GLACIOFLUVIAL___hollow	SED_GLACIOFLUVIAL___slope	forms_footslope	18.8927	18.7443	15.9499	15.0114	10.8798	slope_mean	slope_sd	NA	NA	NA	-11.4857	-9.03622	NA	NA	NA	SED_GLACIOFLUVIAL___hollow*slope_mean	SED_GLACIOFLUVIAL___hollow*lake_area_m2	NA
Eleocharis_palustris	common	0.262897	0.608127	0.8448	SED_GLACIOFLUVIAL___pit	SED_ALLUVIAL___valley	SED_ALLUVIAL_TERRACE____slope	lake_area_m2	forms_pit	27.1484	26.4408	17.2304	15.587	13.5934	NA	NA	NA	NA	NA	NA	NA	NA	NA	NA	forms_pit*SED_ALLUVIAL___valley	SED_ALLUVIAL_TERRACE____slope*SED_ALLUVIAL___valley	NA
Eleocharis_quinqueflora	common	0.206588	0.481892	0.69759	SED_GLACIGENIC___slope	SED_GLACIGENIC___spur	MET_GENERIC___slope	elev_sd	precip_mean	16.7014	14.5178	12.2506	11.3678	9.92943	forms_slope	elev_mean	NA	NA	NA	-9.02323	-5.44973	NA	NA	NA	MET_SED_GENERIC___spur*precip_mean	forms_slope*SED_GLACIGENIC___slope	elev_sd*SED_GLACIGENIC___spur
Elytrigia_repens	common	0.155615	0.64125	0.81869	SED_GLACIOFLUVIAL___peak	forms_footslope	SED_ALLUVIAL___hollow	forms_pit	river_lngth_m	10.8232	10.4324	9.75209	9.24441	8.35972	elev_mean	SED_ALLUVIAL_TERRACE____spur	SED_ALLUVIAL___footslope	NA	NA	-10.6569	-7.14959	-4.69382	NA	NA	elev_mean*river_lngth_m	SED_ALLUVIAL___hollow*SED_GLACIOFLUVIAL___spur	SED_GLACIOFLUVIAL___spur*SED_GLACIOFLUVIAL___peak
Elytrigia_repens_agg.	common	0.271634	0.584877	0.87008	SED_ALLUVIAL___spur	forms_slope	SED_GLACIGENIC___pit	NA	NA	30.3442	20.3268	13.7336	NA	NA	elev_mean	NA	NA	NA	NA	-35.5955	NA	NA	NA	NA	forms_slope*SED_ALLUVIAL___spur	elev_mean*SED_ALLUVIAL___spur	NA
Empetrum_nigrum	common	0.193891	0.299442	0.64559	elev_mean	forms_pit	IGN_INTRUSIVE___spur	IGN_INTRUSIVE___hollow	NA	28.2316	21.5139	20.5402	14.5708	NA	temp_mean	NA	NA	NA	NA	-15.1436	NA	NA	NA	NA	IGN_INTRUSIVE___spur*elev_mean	IGN_INTRUSIVE___hollow*IGN_INTRUSIVE___spur	NA
Empetrum_nigrum_subsp._hermaphroditum	common	0.176084	0.536345	0.82252	elev_mean	precip_mean	forms_hollow	IGN_INTRUSIVE___hollow	SED_MIRE_OR_BOG___peak	31.6829	21.366	18.475	18.3128	10.1632	NA	NA	NA	NA	NA	NA	NA	NA	NA	NA	elev_mean*forms_hollow	IGN_INTRUSIVE___hollow*elev_mean	NA
Empetrum_nigrum_subsp._nigrum	common	0.301472	0.592037	0.72456	SED_MIRE_OR_BOG___slope	SED_MIRE_OR_BOG___spur	SED_GLACIOFLUVIAL___spur	SED_GLACIGENIC___spur	SED_GLACIGENIC___ridge	10.8689	9.2479	7.8048	7.26291	7.09453	precip_mean	elev_sd	river_lngth_m	NA	NA	-10.7596	-8.16349	-8.05824	NA	NA	SED_MIRE_OR_BOG___spur*SED_MIRE_OR_BOG___peak	SED_ALLUVIAL___spur*SED_GLACIGENIC___spur	precip_mean*SED_MIRE_OR_BOG___spur
Epilobium_alsinifolium	common	0.213494	0.756804	0.77154	slope_mean	forms_hollow	slope_sd	elev_sd	IGN_INTRUSIVE___peak	9.77619	9.69627	7.68405	7.57663	7.44003	precip_mean	MET_SED_GENERIC___hollow	NA	NA	NA	-10.2925	-9.33011	NA	NA	NA	SED_GLACIGENIC___spur*elev_sd	SED_GLACIGENIC___spur*slope_mean	forms_ridge*slope_mean
Epilobium_anagallidifolium	common	0.277283	0.59762	0.86324	elev_mean	precip_mean	forms_hollow	IGN_INTRUSIVE___spur	slope_mean	31.2197	15.004	13.5491	9.12126	8.34295	temp_mean	forms_slope	NA	NA	NA	-5.6317	-4.62333	NA	NA	NA	forms_hollow*elev_mean	precip_mean*elev_mean	IGN_INTRUSIVE___spur*elev_mean
Epilobium_brunnescens	common	0.181364	0.502502	0.64267	river_lngth_m	slope_sd	SED_GLACIGENIC___spur	forms_spur	SED_GLACIOFLUVIAL___spur	12.9757	11.4669	10.0926	9.77292	8.79037	elev_mean	temp_mean	NA	NA	NA	-11.1908	-5.14805	NA	NA	NA	slope_sd*SED_GLACIOFLUVIAL___spur	SED_ALLUVIAL_FAN____pit*forms_spur	forms_hollow*river_lngth_m
Epilobium_ciliatum	common	0.0940151	0.696702	0.80526	SED_GLACIOFLUVIAL___ridge	forms_spur	SED_ALLUVIAL___hollow	SED_ALLUVIAL___spur	SED_GLACIGENIC___ridge	8.78285	8.74433	8.1719	8.04054	7.59833	elev_mean	forms_valley	precip_mean	NA	NA	-8.17664	-8.14053	-7.41237	NA	NA	forms_valley*SED_ALLUVIAL___spur	SED_GLACIGENIC___slope*SED_GLACIOFLUVIAL___ridge	forms_spur*elev_mean
Epilobium_montanum	common	0.153351	0.563545	0.74127	temp_mean	slope_sd	forms_pit	SED_ALLUVIAL___hollow	MET_SED_GENERIC___slope	10.9719	9.58644	9.44799	7.44236	6.83583	precip_mean	elev_mean	forms_hollow	forms_ridge	NA	-11.3893	-10.7357	-5.6181	-4.64381	NA	slope_sd*precip_mean	SED_GLACIGENIC___slope*forms_pit	slope_sd*elev_mean
Epilobium_obscurum	common	0.186212	0.528964	0.76987	SED_GLACIGENIC___spur	SED_ALLUVIAL_TERRACE____valley	forms_pit	river_lngth_m	SED_ALLUVIAL___spur	15.955	12.8183	8.7477	8.6772	7.01735	elev_mean	SED_GLACIGENIC___peak	NA	NA	NA	-22.5879	-6.24354	NA	NA	NA	SED_ALLUVIAL_TERRACE____valley*SED_GLACIGENIC___spur	SED_ALLUVIAL___spur*SED_GLACIGENIC___spur	SED_MIRE_OR_BOG___pit*SED_GLACIGENIC___spur
Epilobium_palustre	common	0.140904	0.334607	0.62659	temp_mean	forms_pit	SED_GLACIGENIC___valley	SED_GLACIGENIC___hollow	SED_GLACIOFLUVIAL___hollow	13.0638	8.82822	7.55105	7.0777	6.74057	elev_mean	MET_SED_GENERIC___valley	precip_mean	NA	NA	-25.9111	-14.9895	-10.0083	NA	NA	SED_GLACIGENIC___hollow*elev_mean	SED_GLACIOFLUVIAL___hollow*temp_mean	SED_GLACIGENIC___hollow*temp_mean
Equisetum_arvense	common	0.195973	0.420623	0.65933	SED_ALLUVIAL___spur	forms_pit	SED_GLACIGENIC___spur	SED_ALLUVIAL___valley	SED_ALLUVIAL_TERRACE____valley	10.0982	8.54178	7.89892	7.62345	6.65828	precip_mean	elev_mean	forms_valley	forms_hollow	temp_mean	-22.4318	-6.82658	-6.07232	-4.94299	-3.61047	forms_pit*precip_mean	SED_ALLUVIAL___valley*precip_mean	SED_GLACIGENIC___slope*SED_GLACIGENIC___spur
Equisetum_fluviatile	common	0.276721	0.725101	0.77304	lake_area_m2	forms_valley	SED_GLACIOFLUVIAL___slope	SED_GLACIGENIC___spur	forms_peak	13.0275	12.2031	9.42339	7.83858	7.73976	precip_mean	forms_footslope	NA	NA	NA	-8.01292	-4.75672	NA	NA	NA	river_lngth_m*lake_area_m2	forms_valley*forms_peak	forms_valley*SED_GLACIOFLUVIAL___slope
Equisetum_palustre	common	0.147594	0.349048	0.63592	river_lngth_m	SED_GLACIGENIC___slope	SED_GLACIGENIC___spur	SED_GLACIGENIC___pit	NA	21.1391	17.3027	16.5025	12.9292	NA	elev_mean	NA	NA	NA	NA	-32.1264	NA	NA	NA	NA	elev_mean*SED_GLACIGENIC___spur	SED_GLACIGENIC___pit*SED_GLACIGENIC___slope	NA
Equisetum_pratense	rare	0.22752	0.502137	0.7831	slope_mean	MET_SED_GENERIC___hollow	SED_GLACIGENIC___valley	NA	NA	30.3844	30.2704	20.073	NA	NA	MET_SED_GENERIC___slope	NA	NA	NA	NA	-19.2722	NA	NA	NA	NA	SED_GLACIGENIC___valley*slope_mean	slope_mean*MET_SED_GENERIC___hollow	NA
Equisetum_sylvaticum	common	0.20845	0.49559	0.68529	SED_GLACIGENIC___hollow	MET_SED_GENERIC___peak	forms_hollow	SED_GLACIGENIC___spur	SED_ALLUVIAL_TERRACE____hollow	12.0026	11.924	11.7328	11.3418	10.0589	elev_mean	precip_mean	NA	NA	NA	-11.8648	-8.4478	NA	NA	NA	forms_hollow*SED_GLACIGENIC___hollow	SED_MIRE_OR_BOG___peak*elev_mean	river_lngth_m*forms_hollow
Equisetum_variegatum	rare	0.20764	0.567754	0.77252	MET_SED_GENERIC___valley	SED_ALLUVIAL___pit	SED_MIRE_OR_BOG___spur	NA	NA	22.9009	15.8906	10.5594	NA	NA	temp_mean	precip_mean	NA	NA	NA	-34.2572	-16.3918	NA	NA	NA	temp_mean*SED_ALLUVIAL___pit	temp_mean*precip_mean	NA
Erica_cinerea	common	0.245973	0.349385	0.65702	temp_mean	IGN_INTRUSIVE___spur	forms_spur	slope_mean	MET_SED_GENERIC___valley	15.8927	12.5317	6.55195	5.88368	5.69986	elev_mean	forms_valley	NA	NA	NA	-38.7017	-10.8045	NA	NA	NA	IGN_INTRUSIVE___spur*elev_mean	IGN_INTRUSIVE___spur*temp_mean	IGN_INTRUSIVE___hollow*elev_mean
Erica_tetralix	common	0.28562	0.353048	0.66639	SED_MIRE_OR_BOG___peak	temp_mean	SED_GLACIGENIC___slope	NA	NA	23.9986	23.8598	14.7657	NA	NA	elev_mean	NA	NA	NA	NA	-37.3759	NA	NA	NA	NA	SED_MIRE_OR_BOG___peak*elev_mean	SED_MIRE_OR_BOG___peak*temp_mean	NA
Eriophorum_angustifolium	common	0.160014	0.367566	0.60416	elev_mean	SED_MIRE_OR_BOG___peak	SED_GLACIGENIC___slope	SED_MIRE_OR_BOG___pit	SED_GLACIGENIC___ridge	14.274	10.5981	9.17863	7.29651	7.04737	slope_sd	elev_sd	NA	NA	NA	-14.8563	-6.42086	NA	NA	NA	elev_mean*SED_MIRE_OR_BOG___peak	SED_GLACIGENIC___hollow*SED_GLACIGENIC___slope	SED_GLACIGENIC___hollow*slope_sd
Eriophorum_latifolium	common	0.112784	0.511247	0.76964	SED_GLACIGENIC___slope	MET_SED_GENERIC___spur	MET_SED_GENERIC___slope	SED_GLACIGENIC___spur	SED_GLACIGENIC___hollow	25.5678	19.7916	18.504	15.3966	10.3738	NA	NA	NA	NA	NA	NA	NA	NA	NA	NA	SED_GLACIGENIC___spur*SED_GLACIGENIC___hollow	SED_GLACIGENIC___spur*MET_SED_GENERIC___spur	NA
Eriophorum_vaginatum	common	0.224624	0.445256	0.66134	forms_hollow	river_lngth_m	IGN_INTRUSIVE___spur	SED_GLACIGENIC___ridge	SED_MIRE_OR_BOG___peak	9.66707	9.03415	8.01107	8.00129	7.57983	SED_MIRE_OR_BOG___hollow	elev_mean	forms_peak	temp_mean	NA	-21.3788	-14.381	-9.22452	-8.46998	NA	IGN_INTRUSIVE___spur*elev_mean	SED_MIRE_OR_BOG___peak*elev_mean	forms_peak*river_lngth_m
Erophila_verna_s.l.	common	0.200896	0.488742	0.75963	SED_GLACIOFLUVIAL___ridge	SED_ALLUVIAL___peak	SED_GLACIGENIC___spur	SED_GLACIGENIC___ridge	NA	22.9617	18.9638	16.9092	16.519	NA	precip_mean	NA	NA	NA	NA	-24.6463	NA	NA	NA	NA	SED_GLACIOFLUVIAL___ridge*precip_mean	SED_ALLUVIAL___peak*SED_GLACIGENIC___ridge	NA
Erophila_verna_s.s.	common	0.153082	0.563625	0.82113	SED_GLACIOFLUVIAL___slope	SED_ALLUVIAL___spur	SED_MIRE_OR_BOG___pit	NA	NA	22.0072	18.7299	12.9472	NA	NA	precip_mean	SED_ALLUVIAL___hollow	NA	NA	NA	-27.9932	-18.3226	NA	NA	NA	SED_GLACIOFLUVIAL___slope*precip_mean	SED_ALLUVIAL___spur*precip_mean	NA
Erysimum_cheiranthoides	common	0.296882	0.701365	0.84304	SED_GLACIOFLUVIAL___pit	SED_ALLUVIAL_TERRACE____ridge	SED_GLACIOFLUVIAL___ridge	SED_ALLUVIAL_TERRACE____peak	NA	31.5984	20.5968	14.6588	10.0336	NA	precip_mean	NA	NA	NA	NA	-23.1124	NA	NA	NA	NA	precip_mean*SED_GLACIOFLUVIAL___pit	SED_ALLUVIAL_TERRACE____ridge*SED_GLACIOFLUVIAL___pit	NA
Euphrasia	common	0.174386	0.378183	0.64188	river_lngth_m	SED_GLACIGENIC___ridge	SED_ALLUVIAL___hollow	SED_GLACIOFLUVIAL___ridge	forms_pit	17.4648	9.92737	8.62498	7.67986	7.66256	elev_mean	precip_mean	NA	NA	NA	-18.1575	-6.31963	NA	NA	NA	forms_slope*SED_ALLUVIAL___spur	SED_GLACIOFLUVIAL___ridge*SED_GLACIGENIC___ridge	river_lngth_m*elev_mean
Euphrasia_arctica	rare	0.153205	0.347223	0.64089	MET_IGN_INTRUSIVE___hollow	SED_GLACIOFLUVIAL___spur	SED_GLACIGENIC___hollow	temp_mean	MET_IGN_INTRUSIVE___slope	30.2772	24.6967	18.9743	18.8971	7.15466	NA	NA	NA	NA	NA	NA	NA	NA	NA	NA	SED_GLACIOFLUVIAL___spur*MET_IGN_INTRUSIVE___hollow	SED_GLACIGENIC___hollow*temp_mean	NA
Euphrasia_arctica_subsp._borealis	rare	0.0834296	0.582111	0.77935	temp_mean	MET_SED_GENERIC___valley	SED_GLACIOFLUVIAL___slope	slope_mean	MET_SED_GENERIC___pit	27.6227	25.1797	19.1005	14.4618	13.6353	NA	NA	NA	NA	NA	NA	NA	NA	NA	NA	MET_SED_GENERIC___valley*temp_mean	SED_GLACIOFLUVIAL___slope*MET_SED_GENERIC___pit	NA
Euphrasia_micrantha	rare	0.0882118	0.497369	0.70319	MET_IGN_INTRUSIVE___spur	IGN_INTRUSIVE___spur	IGN_INTRUSIVE___slope	elev_sd	MET_SED_GENERIC___pit	26.538	20.4221	15.0177	11.9154	11.4189	elev_mean	NA	NA	NA	NA	-14.688	NA	NA	NA	NA	IGN_INTRUSIVE___spur*MET_IGN_INTRUSIVE___spur	elev_mean*IGN_INTRUSIVE___spur	NA
Euphrasia_officinalis_agg.	common	0.143882	0.528719	0.69553	precip_mean	slope_mean	MET_SED_GENERIC___hollow	SED_GLACIGENIC___hollow	river_lngth_m	18.1552	12.7517	12.4072	12.2888	8.78627	NA	NA	NA	NA	NA	NA	NA	NA	NA	NA	SED_GLACIGENIC___hollow*precip_mean	SED_GLACIGENIC___slope*slope_mean	SED_GLACIGENIC___valley*precip_mean
Euphrasia_scottica	common	0.0817128	0.301299	0.73099	MET_IGN_INTRUSIVE___spur	IGN_INTRUSIVE___spur	IGN_INTRUSIVE___slope	forms_spur	MET_IGN_INTRUSIVE___hollow	26.3437	25.6831	17.8463	15.963	14.1639	NA	NA	NA	NA	NA	NA	NA	NA	NA	NA	MET_IGN_INTRUSIVE___spur*IGN_INTRUSIVE___spur	IGN_INTRUSIVE___slope*IGN_INTRUSIVE___spur	NA
Fagus_sylvatica	common	0.257602	0.439773	0.83615	temp_mean	forms_hollow	NA	NA	NA	26.2353	20.1498	NA	NA	NA	elev_mean	precip_mean	NA	NA	NA	-32.198	-21.4168	NA	NA	NA	forms_hollow*temp_mean	forms_hollow*elev_mean	NA
Fallopia_convolvulus	rare	0.0770442	0.599033	0.81596	SED_GLACIGENIC___slope	SED_ALLUVIAL_TERRACE____footslope	SED_GLACIOFLUVIAL___hollow	SED_GLACIOFLUVIAL___pit	forms_hollow	34.4627	17.3328	16.7041	15.7409	8.93849	SED_ALLUVIAL_FAN____spur	NA	NA	NA	NA	-6.821	NA	NA	NA	NA	forms_hollow*SED_GLACIGENIC___slope	SED_GLACIOFLUVIAL___pit*SED_GLACIGENIC___slope	NA
Festuca_ovina	common	0.103262	0.274222	0.66475	slope_mean	SED_GLACIOFLUVIAL___pit	SED_PERIGLACIAL___pit	NA	NA	31.0464	24.8581	17.5298	NA	NA	SED_ALLUVIAL___footslope	NA	NA	NA	NA	-26.5657	NA	NA	NA	NA	SED_GLACIOFLUVIAL___pit*slope_mean	SED_GLACIOFLUVIAL___pit*SED_ALLUVIAL___footslope	NA
Festuca_ovina_agg.	common	0.167851	0.388429	0.64925	SED_ALLUVIAL___spur	forms_pit	SED_GLACIGENIC___slope	precip_mean	temp_mean	16.8963	16.614	12.4528	11.1594	10.6676	elev_mean	SED_GLACIGENIC___ridge	NA	NA	NA	-19.6289	-12.581	NA	NA	NA	precip_mean*forms_pit	temp_mean*elev_mean	NA
Festuca_rubra	common	0.144663	0.427393	0.70167	IGN_INTRUSIVE___slope	forms_valley	slope_mean	IGN_INTRUSIVE___spur	NA	29.382	27.5472	27.2612	15.8096	NA	NA	NA	NA	NA	NA	NA	NA	NA	NA	NA	slope_mean*IGN_INTRUSIVE___spur	slope_mean*IGN_INTRUSIVE___slope	NA
Festuca_rubra_agg.	common	0.249068	0.429352	0.70074	SED_ALLUVIAL___spur	forms_pit	SED_GLACIOFLUVIAL___valley	SED_GLACIGENIC___pit	river_lngth_m	11.2469	8.75086	7.0091	6.32882	5.69382	elev_mean	precip_mean	SED_ALLUVIAL___hollow	IGN_INTRUSIVE___spur	SED_GLACIGENIC___valley	-23.7738	-11.9971	-11.5439	-7.81554	-5.84012	river_lngth_m*SED_GLACIOFLUVIAL___valley	SED_GLACIGENIC___valley*SED_GLACIGENIC___pit	precip_mean*elev_mean
Festuca_vivipara	common	0.194728	0.431245	0.65267	river_lngth_m	precip_mean	slope_sd	SED_ALLUVIAL___valley	SED_GLACIGENIC___hollow	19.2688	12.7126	11.9776	11.0635	9.44856	temp_mean	NA	NA	NA	NA	-8.86133	NA	NA	NA	NA	SED_GLACIGENIC___hollow*forms_hollow	precip_mean*slope_sd	precip_mean*river_lngth_m
Ficaria_verna	common	0.333726	0.62127	0.82543	SED_ALLUVIAL___spur	SED_ALLUVIAL_TERRACE____spur	NA	NA	NA	20.1745	19.4365	NA	NA	NA	elev_mean	precip_mean	SED_ALLUVIAL___peak	NA	NA	-25.0168	-21.7767	-13.5955	NA	NA	SED_ALLUVIAL___spur*precip_mean	elev_mean*precip_mean	NA
Ficaria_verna_subsp._fertilis	common	0.420476	0.777072	0.87153	slope_sd	forms_pit	SED_ALLUVIAL_TERRACE____peak	NA	NA	19.3711	18.8627	11.4885	NA	NA	precip_mean	SED_ALLUVIAL_TERRACE____hollow	NA	NA	NA	-27.3039	-22.9739	NA	NA	NA	SED_ALLUVIAL_TERRACE____hollow*SED_ALLUVIAL_TERRACE____peak	SED_ALLUVIAL_TERRACE____hollow*precip_mean	NA
Ficaria_verna_subsp._verna	common	0.215686	0.572272	0.90239	SED_ALLUVIAL_TERRACE____peak	SED_GLACIOFLUVIAL___hollow	SED_GLACIOFLUVIAL___slope	NA	NA	66.7336	12.6927	12.5324	NA	NA	forms_pit	NA	NA	NA	NA	-8.04138	NA	NA	NA	NA	SED_GLACIOFLUVIAL___slope*SED_ALLUVIAL_TERRACE____peak	SED_GLACIOFLUVIAL___hollow*SED_ALLUVIAL_TERRACE____peak	NA
Filago_minima	common	0.195872	0.79449	0.89198	river_lngth_m	SED_GLACIOFLUVIAL___pit	slope_sd	SED_GLACIOFLUVIAL___slope	SED_ALLUVIAL_TERRACE____slope	10.9782	9.19686	7.91979	6.66914	6.4159	elev_mean	precip_mean	elev_sd	NA	NA	-14.3195	-5.2515	-4.38341	NA	NA	SED_ALLUVIAL___spur*river_lngth_m	SED_GLACIOFLUVIAL___slope*elev_mean	slope_sd*elev_mean
Filipendula_ulmaria	common	0.291394	0.506559	0.74749	river_lngth_m	SED_GLACIGENIC___spur	MET_SED_GENERIC___valley	SED_ALLUVIAL___slope	SED_ALLUVIAL___pit	10.6125	8.8506	8.41792	7.20171	6.28942	elev_mean	precip_mean	SED_ALLUVIAL___spur	NA	NA	-28.2085	-6.14439	-5.37229	NA	NA	temp_mean*elev_mean	river_lngth_m*elev_mean	MET_SED_GENERIC___valley*SED_GLACIGENIC___spur
Fragaria_vesca	common	0.249065	0.582804	0.77988	slope_sd	MET_SED_GENERIC___slope	SED_GLACIGENIC___spur	MET_SED_GENERIC___pit	temp_mean	15.7546	12.8297	12.142	11.7329	8.4311	precip_mean	elev_mean	MET_SED_GENERIC___valley	forms_pit	NA	-9.11128	-8.60536	-7.52202	-4.02405	NA	SED_GLACIGENIC___spur*slope_sd	elev_mean*slope_sd	MET_SED_GENERIC___slope*slope_sd
Fraxinus_excelsior	common	0.310921	0.503857	0.84379	SED_ALLUVIAL___spur	slope_sd	NA	NA	NA	21.3961	21.2424	NA	NA	NA	elev_mean	temp_mean	NA	NA	NA	-46.2244	-11.1371	NA	NA	NA	slope_sd*elev_mean	temp_mean*elev_mean	NA
Galanthus_nivalis	common	0.274085	0.604483	0.85588	SED_ALLUVIAL___slope	SED_ALLUVIAL_TERRACE____spur	SED_GLACIGENIC___pit	SED_ALLUVIAL_TERRACE____peak	NA	19.9979	15.814	15.588	12.486	NA	precip_mean	SED_ALLUVIAL_TERRACE____ridge	NA	NA	NA	-22.947	-13.1671	NA	NA	NA	SED_ALLUVIAL___slope*precip_mean	SED_ALLUVIAL_TERRACE____ridge*SED_ALLUVIAL_TERRACE____peak	NA
Galeopsis_tetrahit_agg.	common	0.0330554	0.628136	0.8707	SED_ALLUVIAL___peak	SED_ALLUVIAL___pit	SED_ALLUVIAL___slope	SED_LACUSTRINE___pit	forms_pit	20.1172	16.5615	14.3584	9.98681	8.62916	elev_mean	NA	NA	NA	NA	-30.347	NA	NA	NA	NA	SED_ALLUVIAL___peak*SED_ALLUVIAL___pit	forms_pit*SED_ALLUVIAL___peak	NA
Galeopsis_tetrahit_s.s.	common	0.173749	0.567259	0.8257	SED_GLACIGENIC___spur	SED_GLACIGENIC___slope	NA	NA	NA	17.0251	13.5727	NA	NA	NA	elev_mean	precip_mean	temp_mean	NA	NA	-42.8247	-16.2548	-10.3227	NA	NA	SED_GLACIGENIC___slope*elev_mean	temp_mean*elev_mean	NA
Galium_aparine	common	0.366093	0.573849	0.85324	forms_spur	SED_ALLUVIAL___pit	SED_ALLUVIAL___spur	SED_GLACIOFLUVIAL___slope	temp_mean	9.82024	9.71212	7.00703	6.26945	5.21591	elev_mean	precip_mean	NA	NA	NA	-47.6339	-9.73571	NA	NA	NA	forms_spur*elev_mean	SED_GLACIOFLUVIAL___slope*SED_ALLUVIAL___spur	precip_mean*elev_mean
Galium_boreale	common	0.143131	0.35504	0.65899	MET_SED_GENERIC___valley	elev_sd	slope_mean	slope_sd	NA	32.5235	23.347	22.1268	22.0027	NA	NA	NA	NA	NA	NA	NA	NA	NA	NA	NA	MET_SED_GENERIC___valley*slope_mean	elev_sd*slope_sd	NA
Galium_palustre	common	0.259431	0.395777	0.73758	temp_mean	SED_GLACIOFLUVIAL___pit	river_lngth_m	lake_area_m2	NA	20.3362	17.4846	16.758	16.376	NA	elev_mean	NA	NA	NA	NA	-29.0452	NA	NA	NA	NA	SED_GLACIOFLUVIAL___pit*elev_mean	lake_area_m2*temp_mean	NA
Galium_palustre_subsp._palustre	common	0.180852	0.480544	0.81443	SED_GLACIGENIC___ridge	SED_ALLUVIAL_TERRACE____valley	NA	NA	NA	18.2948	13.2357	NA	NA	NA	elev_mean	precip_mean	temp_mean	SED_ALLUVIAL_TERRACE____pit	NA	-28.0714	-20.2738	-11.6648	-8.45953	NA	temp_mean*elev_mean	SED_ALLUVIAL_TERRACE____valley*precip_mean	NA
Galium_saxatile	common	0.209382	0.419336	0.63147	precip_mean	SED_GLACIGENIC___ridge	forms_spur	SED_GLACIOFLUVIAL___peak	MET_SED_GENERIC___valley	12.8254	10.2692	8.16784	6.89715	6.74409	elev_mean	SED_ALLUVIAL___spur	NA	NA	NA	-17.7676	-5.94064	NA	NA	NA	MET_SED_GENERIC___valley*forms_hollow	precip_mean*SED_GLACIGENIC___ridge	MET_SED_GENERIC___valley*precip_mean
Galium_sterneri	common	0.144825	0.407942	0.74186	elev_sd	MET_SED_GENERIC___pit	slope_mean	slope_sd	NA	21.9614	20.1633	17.6472	15.1785	NA	precip_mean	NA	NA	NA	NA	-25.0497	NA	NA	NA	NA	precip_mean*MET_SED_GENERIC___pit	slope_sd*elev_sd	NA
Galium_uliginosum	common	0.138318	0.590362	0.72296	forms_hollow	SED_GLACIGENIC___ridge	forms_spur	SED_GLACIGENIC___spur	SED_GLACIOFLUVIAL___pit	12.8777	9.75079	7.56348	6.60804	5.4577	elev_mean	slope_mean	elev_sd	SED_GLACIGENIC___peak	forms_valley	-15.0987	-8.97558	-7.08011	-7.02166	-5.78424	forms_hollow*elev_mean	forms_spur*elev_mean	SED_GLACIGENIC___slope*SED_GLACIGENIC___ridge
Galium_verum	common	0.307588	0.475118	0.7298	temp_mean	precip_mean	forms_pit	SED_GLACIGENIC___spur	SED_GLACIOFLUVIAL___hollow	10.0599	8.69875	8.48978	6.38586	6.02603	elev_mean	SED_GLACIOFLUVIAL___valley	SED_ALLUVIAL___valley	SED_GLACIGENIC___ridge	NA	-31.9067	-7.57908	-6.82486	-5.26364	NA	SED_GLACIOFLUVIAL___hollow*SED_GLACIOFLUVIAL___valley	SED_GLACIOFLUVIAL___hollow*elev_mean	SED_ALLUVIAL___valley*forms_pit
Genista_anglica	rare	0.286858	0.514054	0.72379	SED_GLACIOFLUVIAL___ridge	forms_slope	SED_GLACIGENIC___hollow	SED_GLACIGENIC___slope	NA	8.30217	5.99118	5.90846	5.83189	NA	elev_mean	elev_sd	slope_sd	precip_mean	temp_mean	-28.076	-11.6642	-9.7596	-7.04739	-6.85866	SED_GLACIGENIC___hollow*elev_mean	temp_mean*elev_mean	slope_sd*elev_mean
Gentianella_amarella_subsp._septentrionalis	rare	0.209931	0.799324	0.86233	MET_SED_GENERIC___spur	elev_mean	precip_mean	forms_hollow	forms_spur	19.5779	18.7495	13.3967	10.7637	10.5335	NA	NA	NA	NA	NA	NA	NA	NA	NA	NA	forms_hollow*MET_SED_GENERIC___slope	elev_mean*precip_mean	temp_mean*precip_mean
Gentianella_campestris	rare	0.296548	0.67025	0.76372	MET_SED_GENERIC___slope	SED_GLACIOFLUVIAL___spur	SED_GLACIGENIC___slope	slope_sd	SED_ALLUVIAL_FAN____spur	10.4257	7.2634	6.43907	6.37604	6.31045	slope_mean	forms_pit	river_lngth_m	SED_ALLUVIAL_FAN____hollow	NA	-8.73804	-8.30519	-7.82642	-4.30077	NA	slope_sd*SED_GLACIGENIC___slope	slope_sd*slope_mean	MET_SED_GENERIC___slope*precip_mean
Geranium_lucidum	common	0.0553595	0.662912	0.74808	slope_mean	slope_sd	SED_GLACIGENIC___ridge	SED_GLACIOFLUVIAL___slope	SED_PERIGLACIAL___pit	13.2101	11.1205	9.55117	8.56712	7.71766	IGN_INTRUSIVE___pit	NA	NA	NA	NA	-18.3947	NA	NA	NA	NA	SED_GLACIOFLUVIAL___pit*SED_GLACIOFLUVIAL___slope	slope_mean*SED_PERIGLACIAL___pit	slope_sd*SED_ALLUVIAL___pit
Geranium_molle	common	0.231016	0.647443	0.78703	SED_ALLUVIAL_FAN____spur	temp_mean	SED_ALLUVIAL___spur	SED_ALLUVIAL_FAN____ridge	SED_GLACIOFLUVIAL___hollow	13.59	12.0578	9.38094	7.68772	5.27265	slope_sd	elev_mean	MET_GENERIC___ridge	NA	NA	-13.0849	-11.9372	-7.55871	NA	NA	slope_sd*SED_ALLUVIAL___spur	slope_sd*SED_GLACIOFLUVIAL___pit	elev_mean*temp_mean
Geranium_pratense	common	0.241894	0.736265	0.89748	SED_ALLUVIAL___valley	SED_ALLUVIAL_TERRACE____hollow	elev_sd	NA	NA	44.5318	14.0597	9.52406	NA	NA	elev_mean	forms_valley	NA	NA	NA	-18.4935	-13.3909	NA	NA	NA	SED_ALLUVIAL_TERRACE____hollow*SED_ALLUVIAL___valley	forms_valley*SED_ALLUVIAL___valley	NA
Geranium_robertianum	common	0.277373	0.582139	0.76138	slope_sd	temp_mean	SED_ALLUVIAL___spur	forms_spur	SED_GLACIGENIC___pit	14.4385	8.91936	7.70914	7.47394	6.82702	elev_mean	forms_hollow	precip_mean	NA	NA	-13.9255	-10.4102	-8.52953	NA	NA	elev_mean*slope_sd	forms_spur*precip_mean	SED_ALLUVIAL___spur*slope_sd
Geranium_sylvaticum	common	0.254527	0.546277	0.74345	slope_sd	MET_SED_GENERIC___spur	slope_mean	MET_SED_GENERIC___slope	SED_ALLUVIAL___slope	18.961	9.42105	8.99275	8.41217	8.41084	MET_SED_GENERIC___hollow	NA	NA	NA	NA	-4.49388	NA	NA	NA	NA	SED_ALLUVIAL_TERRACE____slope*slope_sd	SED_GLACIGENIC___spur*elev_sd	MET_SED_GENERIC___spur*slope_sd
Geum_rivale	common	0.153115	0.506212	0.67528	slope_sd	SED_GLACIGENIC___spur	precip_mean	SED_GLACIGENIC___slope	SED_ALLUVIAL___spur	11.023	9.45173	9.16775	7.51512	6.76793	forms_hollow	elev_mean	NA	NA	NA	-7.88812	-5.92697	NA	NA	NA	forms_hollow*slope_sd	elev_sd*SED_GLACIGENIC___spur	SED_GLACIGENIC___slope*slope_sd
Geum_urbanum	common	0.209753	0.51011	0.80921	slope_sd	SED_ALLUVIAL___pit	precip_mean	NA	NA	24.5299	23.9446	19.1295	NA	NA	elev_mean	NA	NA	NA	NA	-32.396	NA	NA	NA	NA	slope_sd*elev_mean	precip_mean*elev_mean	NA
Glechoma_hederacea	common	0.158409	0.517552	0.84138	SED_GLACIOFLUVIAL___hollow	SED_LACUSTRINE___pit	NA	NA	NA	20.9878	20.0116	NA	NA	NA	elev_mean	precip_mean	NA	NA	NA	-43.6673	-15.3334	NA	NA	NA	precip_mean*elev_mean	SED_GLACIOFLUVIAL___hollow*elev_mean	NA
Glyceria_fluitans	common	0.289623	0.533576	0.78579	SED_GLACIOFLUVIAL___pit	river_lngth_m	SED_ALLUVIAL___spur	SED_GLACIGENIC___spur	SED_ALLUVIAL___hollow	11.3496	10.4197	6.98692	6.43241	6.03808	elev_mean	precip_mean	SED_GLACIOFLUVIAL___peak	NA	NA	-20.1104	-13.3757	-10.0332	NA	NA	precip_mean*elev_mean	SED_ALLUVIAL___slope*river_lngth_m	river_lngth_m*elev_mean
Glyceria_fluitans_s.s.	common	0.185206	0.532175	0.81627	river_lngth_m	SED_GLACIOFLUVIAL___slope	temp_mean	SED_ALLUVIAL___footslope	SED_GLACIGENIC___footslope	22.93	17.1322	13.7188	12.8958	11.5073	elev_sd	NA	NA	NA	NA	-21.8159	NA	NA	NA	NA	elev_sd*temp_mean	river_lngth_m*temp_mean	NA
Gnaphalium_supinum	rare	0.438991	0.595777	0.89509	elev_mean	precip_mean	MET_SED_GENERIC___hollow	NA	NA	61.0454	18.2007	12.377	NA	NA	temp_mean	NA	NA	NA	NA	-8.37684	NA	NA	NA	NA	MET_SED_GENERIC___hollow*elev_mean	precip_mean*elev_mean	NA
Gnaphalium_sylvaticum	rare	0.267415	0.455348	0.78864	SED_GLACIOFLUVIAL___peak	SED_GLACIOFLUVIAL___ridge	SED_GLACIOFLUVIAL___pit	NA	NA	20.7889	18.6649	13.6069	NA	NA	elev_mean	SED_ALLUVIAL___ridge	NA	NA	NA	-25.7963	-21.143	NA	NA	NA	SED_ALLUVIAL___ridge*elev_mean	SED_GLACIOFLUVIAL___pit*elev_mean	NA
Gnaphalium_uliginosum	common	0.306649	0.476627	0.83449	SED_ALLUVIAL_TERRACE____pit	SED_ALLUVIAL___pit	NA	NA	NA	25.3188	18.2273	NA	NA	NA	elev_mean	SED_GLACIGENIC___peak	NA	NA	NA	-36.321	-20.1329	NA	NA	NA	SED_ALLUVIAL___pit*elev_mean	SED_ALLUVIAL_TERRACE____pit*elev_mean	NA
Goodyera_repens	common	0.434997	0.649079	0.88103	SED_GLACIOFLUVIAL___ridge	SED_MIRE_OR_BOG___peak	SED_GLACIGENIC___peak	SED_GLACIOFLUVIAL___peak	forms_peak	18.7494	13.8712	12.3112	10.4521	8.19747	elev_mean	precip_mean	NA	NA	NA	-8.06817	-7.04179	NA	NA	NA	forms_peak*elev_mean	SED_MIRE_OR_BOG___peak*SED_GLACIOFLUVIAL___ridge	SED_ALLUVIAL_TERRACE____ridge*SED_GLACIOFLUVIAL___ridge
Gymnadenia_borealis	common	0.121836	0.41344	0.69949	forms_valley	SED_GLACIOFLUVIAL___slope	NA	NA	NA	24.061	21.7472	NA	NA	NA	elev_mean	MET_GENERIC___ridge	NA	NA	NA	-36.3179	-17.8739	NA	NA	NA	SED_GLACIOFLUVIAL___slope*elev_mean	forms_valley*elev_mean	NA
Gymnadenia_conopsea	common	0.105119	0.544868	0.69165	SED_GLACIGENIC___slope	MET_GENERIC___valley	MET_SED_GENERIC___hollow	SED_GLACIGENIC___pit	forms_spur	33.0197	14.4801	11.9685	8.05224	6.16339	elev_mean	MET_SED_GENERIC___slope	MET_SED_GENERIC___peak	MET_GENERIC___slope	NA	-8.10158	-5.77252	-2.75436	-2.10068	NA	SED_GLACIGENIC___pit*SED_GLACIGENIC___slope	MET_SED_GENERIC___hollow*SED_GLACIGENIC___slope	elev_mean*SED_GLACIGENIC___pit
Gymnadenia_conopsea_s.l.	common	0.209242	0.48783	0.75309	SED_GLACIOFLUVIAL___ridge	NA	NA	NA	NA	27.4947	NA	NA	NA	NA	elev_mean	SED_ALLUVIAL___slope	SED_ALLUVIAL___ridge	NA	NA	-35.8219	-24.5872	-12.0963	NA	NA	SED_ALLUVIAL___slope*SED_GLACIOFLUVIAL___ridge	SED_ALLUVIAL___ridge*SED_GLACIOFLUVIAL___ridge	NA
Gymnocarpium_dryopteris	common	0.226845	0.487378	0.71006	slope_sd	temp_mean	slope_mean	IGN_INTRUSIVE___slope	SED_GLACIOFLUVIAL___pit	11.7802	10.4112	8.97538	7.72294	7.43076	elev_mean	precip_mean	MET_SED_GENERIC___spur	NA	NA	-7.59604	-6.93873	-5.38195	NA	NA	SED_GLACIOFLUVIAL___pit*temp_mean	slope_mean*temp_mean	SED_GLACIOFLUVIAL___pit*precip_mean
Hedera_helix_s.l.	common	0.0791649	0.283527	0.65524	forms_spur	MET_SED_GENERIC___pit	SED_ALLUVIAL___pit	NA	NA	31.9081	13.1083	8.31239	NA	NA	elev_mean	NA	NA	NA	NA	-46.6712	NA	NA	NA	NA	forms_spur*MET_SED_GENERIC___pit	SED_ALLUVIAL___pit*forms_spur	NA
Helianthemum_nummularium	common	0.258339	0.727332	0.75132	precip_mean	SED_ALLUVIAL___spur	MET_SED_GENERIC___slope	slope_mean	SED_ALLUVIAL___pit	11.8436	9.23252	8.81185	7.67963	5.876	elev_mean	IGN_INTRUSIVE___slope	forms_valley	forms_pit	river_lngth_m	-7.19875	-5.64123	-5.04051	-4.86657	-4.80691	SED_GLACIGENIC___spur*slope_sd	SED_GLACIGENIC___spur*precip_mean	elev_mean*precip_mean
Heracleum_sphondylium	common	0.322918	0.484924	0.79043	SED_GLACIGENIC___spur	forms_pit	SED_ALLUVIAL___spur	SED_ALLUVIAL___pit	NA	11.8671	11.1349	10.6007	7.80302	NA	elev_mean	precip_mean	NA	NA	NA	-40.1447	-18.4495	NA	NA	NA	precip_mean*elev_mean	forms_pit*elev_mean	NA
Hesperis_matronalis	common	0.223738	0.638991	0.84738	forms_spur	forms_ridge	SED_ALLUVIAL___hollow	SED_ALLUVIAL___peak	forms_pit	11.426	9.96862	7.17752	6.61725	4.21812	precip_mean	elev_sd	SED_ALLUVIAL___slope	forms_hollow	NA	-28.9439	-10.9204	-8.95773	-8.28244	NA	forms_spur*SED_ALLUVIAL___slope	forms_ridge*SED_ALLUVIAL___hollow	elev_sd*forms_spur
Hieracium	common	0.118639	0.297018	0.63006	SED_ALLUVIAL_TERRACE____peak	precip_mean	SED_GLACIOFLUVIAL___hollow	IGN_INTRUSIVE___pit	NA	38.9617	35.7882	14.4102	10.84	NA	NA	NA	NA	NA	NA	NA	NA	NA	NA	NA	IGN_INTRUSIVE___pit*precip_mean	SED_GLACIOFLUVIAL___hollow*SED_ALLUVIAL_TERRACE____peak	NA
Hieracium_agg.	common	0.152186	0.330574	0.64355	slope_sd	SED_ALLUVIAL___spur	SED_GLACIOFLUVIAL___spur	NA	NA	27.9565	24.5024	23.2317	NA	NA	precip_mean	NA	NA	NA	NA	-24.3093	NA	NA	NA	NA	SED_GLACIOFLUVIAL___spur*SED_ALLUVIAL___spur	precip_mean*SED_ALLUVIAL___spur	NA
Hieracium_vulgatum	common	0.0826826	0.413424	0.84161	SED_ALLUVIAL_TERRACE____peak	SED_LACUSTRINE___hollow	MET_GENERIC___slope	MET_SED_GENERIC___valley	NA	21.3637	19.2703	18.9867	13.3686	NA	forms_spur	NA	NA	NA	NA	-27.0107	NA	NA	NA	NA	MET_SED_GENERIC___valley*forms_spur	MET_GENERIC___slope*SED_LACUSTRINE___hollow	NA
Hippuris_vulgaris	common	0.109562	0.589361	0.84792	lake_area_m2	SED_MIRE_OR_BOG___pit	SED_LACUSTRINE___pit	SED_GLACIGENIC___hollow	MET_SED_GENERIC___ridge	28.5125	20.6639	11.2475	9.45986	5.27288	slope_sd	river_lngth_m	NA	NA	NA	-7.87083	-7.33847	NA	NA	NA	SED_MIRE_OR_BOG___pit*lake_area_m2	slope_sd*forms_pit	river_lngth_m*lake_area_m2
Holcus_lanatus	common	0.333221	0.466184	0.73875	temp_mean	forms_pit	SED_GLACIGENIC___ridge	river_lngth_m	SED_GLACIOFLUVIAL___hollow	11.1431	7.05825	6.52604	6.31432	5.58592	elev_mean	precip_mean	NA	NA	NA	-46.2882	-7.63904	NA	NA	NA	SED_GLACIOFLUVIAL___hollow*elev_mean	precip_mean*elev_mean	SED_GLACIGENIC___slope*temp_mean
Holcus_mollis	common	0.286644	0.41942	0.72551	SED_ALLUVIAL___spur	slope_sd	temp_mean	NA	NA	21.4341	20.0406	16.0914	NA	NA	elev_mean	NA	NA	NA	NA	-42.4339	NA	NA	NA	NA	slope_sd*elev_mean	slope_sd*SED_ALLUVIAL___spur	NA
Huperzia_selago	common	0.354795	0.51964	0.78382	elev_mean	slope_mean	IGN_INTRUSIVE___hollow	IGN_INTRUSIVE___spur	forms_peak	38.0323	8.48844	8.17179	7.29599	5.95225	temp_mean	forms_valley	NA	NA	NA	-9.58535	-6.59204	NA	NA	NA	IGN_INTRUSIVE___spur*elev_mean	SED_RESIDUAL___spur*elev_mean	forms_peak*elev_mean
Hyacinthoides_non.scripta_x_hispanica_._H._x_massartiana	common	0.21417	0.615698	0.82676	SED_GLACIOFLUVIAL___ridge	SED_ALLUVIAL___hollow	SED_ALLUVIAL___slope	MET_SED_GENERIC___valley	NA	27.6314	20.1974	17.1232	8.70541	NA	precip_mean	NA	NA	NA	NA	-26.3426	NA	NA	NA	NA	SED_GLACIOFLUVIAL___ridge*precip_mean	SED_ALLUVIAL___slope*SED_ALLUVIAL___hollow	NA
Hydrocotyle_vulgaris	common	0.337326	0.659157	0.878	lake_area_m2	SED_GLACIOFLUVIAL___ridge	SED_MIRE_OR_BOG___pit	NA	NA	19.7561	14.147	9.35396	NA	NA	elev_mean	NA	NA	NA	NA	-56.743	NA	NA	NA	NA	SED_MIRE_OR_BOG___pit*lake_area_m2	lake_area_m2*elev_mean	NA
Hypericum_maculatum	common	0.489599	0.842445	0.92789	SED_ALLUVIAL___peak	SED_ALLUVIAL___spur	SED_ALLUVIAL_TERRACE____peak	SED_ALLUVIAL_TERRACE____footslope	SED_ALLUVIAL_TERRACE____slope	12.2045	10.8961	10.8513	6.37821	6.1311	elev_mean	precip_mean	NA	NA	NA	-29.8835	-23.6553	NA	NA	NA	SED_ALLUVIAL_TERRACE____slope*precip_mean	SED_ALLUVIAL_TERRACE____footslope*precip_mean	NA
Hypericum_perforatum	common	0.238411	0.712844	0.78337	SED_GLACIOFLUVIAL___slope	SED_ALLUVIAL___slope	forms_ridge	SED_ALLUVIAL_TERRACE____slope	NA	14.4219	14.0879	13.9096	12.9538	NA	elev_mean	forms_hollow	NA	NA	NA	-35.8142	-8.81252	NA	NA	NA	SED_GLACIOFLUVIAL___slope*elev_mean	SED_ALLUVIAL_TERRACE____slope*elev_mean	NA
Hypericum_pulchrum	common	0.232295	0.474296	0.67428	temp_mean	slope_sd	river_lngth_m	SED_ALLUVIAL___slope	SED_GLACIGENIC___spur	17.2434	14.6018	9.3891	8.84425	7.65574	elev_mean	forms_valley	NA	NA	NA	-17.0854	-11.1594	NA	NA	NA	slope_sd*temp_mean	slope_sd*elev_mean	forms_valley*slope_sd
Hypochaeris_radicata	common	0.340163	0.539693	0.78393	forms_pit	temp_mean	SED_GLACIOFLUVIAL___hollow	SED_GLACIGENIC___slope	SED_GLACIGENIC___pit	10.1198	6.81859	6.60621	6.31598	5.87384	elev_mean	SED_ALLUVIAL___spur	precip_mean	forms_hollow	SED_ALLUVIAL___pit	-28.0348	-14.0878	-11.3325	-6.84989	-3.96063	forms_pit*precip_mean	SED_ALLUVIAL___spur*elev_mean	SED_GLACIOFLUVIAL___hollow*forms_pit
Ilex_aquifolium	common	0.0756508	0.8019	0.75346	forms_hollow	forms_pit	MET_SED_GENERIC___spur	SED_GLACIGENIC___spur	SED_GLACIGENIC___pit	10.4109	10.1998	9.00845	7.92405	7.91522	elev_mean	river_lngth_m	NA	NA	NA	-9.255	-7.02308	NA	NA	NA	SED_GLACIGENIC___pit*river_lngth_m	SED_GLACIOFLUVIAL___spur*forms_pit	temp_mean*forms_hollow
Imperatoria_ostruthium	rare	0.444345	0.79887	0.9259	SED_ALLUVIAL_TERRACE____spur	SED_ALLUVIAL_TERRACE____peak	forms_pit	SED_ALLUVIAL___spur	SED_ALLUVIAL_TERRACE____slope	24.2809	21.106	17.8206	12.0981	4.42788	forms_slope	NA	NA	NA	NA	-20.2665	NA	NA	NA	NA	forms_slope*SED_ALLUVIAL_TERRACE____spur	forms_slope*SED_ALLUVIAL_TERRACE____peak	NA
Iris_pseudacorus	common	0.363056	0.691601	0.89984	SED_GLACIOFLUVIAL___peak	SED_GLACIOFLUVIAL___slope	NA	NA	NA	19.8459	14.3439	NA	NA	NA	elev_mean	precip_mean	lake_area_m2	NA	NA	-33.5771	-18.6254	-13.6077	NA	NA	elev_mean*SED_GLACIOFLUVIAL___peak	lake_area_m2*SED_GLACIOFLUVIAL___peak	NA
Isolepis_setacea	common	0.205666	0.551922	0.73591	SED_GLACIGENIC___slope	SED_GLACIGENIC___hollow	SED_ALLUVIAL___pit	MET_SED_GENERIC___valley	SED_ALLUVIAL_TERRACE____valley	13.0725	12.8612	11.219	11.2167	8.19849	forms_pit	elev_mean	NA	NA	NA	-28.7847	-14.6474	NA	NA	NA	SED_GLACIGENIC___slope*forms_pit	SED_ALLUVIAL_TERRACE____valley*SED_GLACIGENIC___hollow	NA
Juncus_acutiflorus	common	0.170528	0.467001	0.7228	temp_mean	river_lngth_m	SED_GLACIOFLUVIAL___hollow	precip_mean	forms_slope	13.6856	10.2632	7.63989	7.3869	7.2776	elev_mean	forms_peak	forms_ridge	NA	NA	-11.7461	-5.8158	-4.55886	NA	NA	SED_GLACIOFLUVIAL___hollow*forms_slope	forms_pit*river_lngth_m	precip_mean*temp_mean
Juncus_alpinoarticulatus	rare	0.236811	0.605707	0.84676	SED_GLACIGENIC___valley	precip_mean	SED_GLACIGENIC___slope	forms_slope	MET_SED_GENERIC___hollow	21.0021	18.3078	18.2204	15.2849	15.2564	NA	NA	NA	NA	NA	NA	NA	NA	NA	NA	precip_mean*forms_slope	SED_GLACIGENIC___slope*forms_slope	NA
Juncus_articulatus	common	0.18374	0.344559	0.65113	river_lngth_m	SED_GLACIGENIC___hollow	SED_ALLUVIAL___spur	forms_pit	slope_sd	11.5086	9.02436	8.54279	8.16741	7.16446	elev_mean	NA	NA	NA	NA	-35.5905	NA	NA	NA	NA	slope_sd*elev_mean	SED_ALLUVIAL___spur*river_lngth_m	SED_GLACIGENIC___hollow*elev_mean
Juncus_balticus	rare	0.144044	0.506145	0.67499	SED_ALLUVIAL___pit	SED_GLACIGENIC___ridge	SED_GLACIGENIC___spur	NA	NA	50.1912	20.7438	17.6044	NA	NA	precip_mean	NA	NA	NA	NA	-11.4605	NA	NA	NA	NA	SED_GLACIGENIC___ridge*SED_ALLUVIAL___pit	SED_GLACIGENIC___spur*SED_ALLUVIAL___pit	NA
Juncus_bufonius_s.l.	common	0.137757	0.34468	0.64001	forms_pit	temp_mean	SED_LACUSTRINE___pit	NA	NA	38.3086	27.3786	15.2032	NA	NA	elev_mean	NA	NA	NA	NA	-19.1097	NA	NA	NA	NA	forms_pit*temp_mean	elev_mean*temp_mean	NA
Juncus_bufonius_s.s.	common	0.26648	0.473809	0.76664	SED_ALLUVIAL___slope	river_lngth_m	SED_GLACIGENIC___spur	NA	NA	18.5765	15.5125	10.1162	NA	NA	elev_mean	SED_GLACIGENIC___ridge	NA	NA	NA	-36.9162	-18.8786	NA	NA	NA	SED_GLACIGENIC___spur*elev_mean	SED_ALLUVIAL___slope*elev_mean	NA
Juncus_bulbosus	common	0.140324	0.380337	0.59789	lake_area_m2	SED_GLACIGENIC___slope	SED_MIRE_OR_BOG___peak	river_lngth_m	forms_valley	15.0282	10.1589	10.114	10.0093	9.48415	elev_mean	elev_sd	NA	NA	NA	-15.8237	-4.92516	NA	NA	NA	SED_MIRE_OR_BOG___peak*elev_mean	MET_SED_GENERIC___valley*elev_mean	forms_valley*SED_GLACIOFLUVIAL___hollow
Juncus_castaneus	rare	0.525413	0.867811	0.95453	MET_SED_GENERIC___ridge	MET_SED_GENERIC___hollow	NA	NA	NA	33.4785	17.3379	NA	NA	NA	IGN_INTRUSIVE___valley	temp_mean	NA	NA	NA	-30.8056	-18.3779	NA	NA	NA	temp_mean*MET_SED_GENERIC___ridge	IGN_INTRUSIVE___valley*MET_SED_GENERIC___hollow	NA
Juncus_conglomeratus	common	0.209175	0.409128	0.67412	SED_GLACIGENIC___slope	SED_MIRE_OR_BOG___peak	elev_sd	temp_mean	SED_GLACIGENIC___hollow	11.2085	10.7695	8.79555	8.54972	8.36581	elev_mean	NA	NA	NA	NA	-33.9074	NA	NA	NA	NA	SED_MIRE_OR_BOG___peak*elev_mean	SED_GLACIGENIC___hollow*elev_mean	temp_mean*elev_mean
Juncus_effusus	common	0.35819	0.490661	0.7255	temp_mean	forms_spur	river_lngth_m	SED_GLACIOFLUVIAL___hollow	SED_MIRE_OR_BOG___peak	17.6628	10.9186	7.88345	6.83468	5.19868	elev_mean	precip_mean	SED_GLACIGENIC___ridge	NA	NA	-35.1755	-5.92098	-5.28854	NA	NA	SED_MIRE_OR_BOG___peak*elev_mean	SED_GLACIOFLUVIAL___hollow*elev_mean	precip_mean*elev_mean
Juncus_squarrosus	common	0.19031	0.322645	0.61308	SED_MIRE_OR_BOG___peak	forms_spur	NA	NA	NA	21.7837	21.6635	NA	NA	NA	elev_mean	temp_mean	NA	NA	NA	-31.8279	-24.725	NA	NA	NA	temp_mean*elev_mean	SED_MIRE_OR_BOG___peak*elev_mean	NA
Juncus_tenuis	common	0.316193	0.729339	0.83039	SED_GLACIGENIC___peak	forms_pit	elev_sd	SED_GLACIOFLUVIAL___peak	SED_ALLUVIAL_TERRACE____pit	15.0141	12.1601	9.5749	8.98723	8.51415	elev_mean	forms_ridge	NA	NA	NA	-13.3855	-12.162	NA	NA	NA	forms_pit*SED_GLACIGENIC___pit	SED_GLACIOFLUVIAL___peak*SED_GLACIGENIC___peak	forms_ridge*elev_mean
Juncus_trifidus	common	0.427773	0.692698	0.92603	elev_mean	elev_sd	slope_sd	precip_mean	SED_RESIDUAL___slope	37.2023	8.64213	8.27725	7.7434	6.57917	temp_mean	IGN_INTRUSIVE___hollow	NA	NA	NA	-14.4428	-3.54517	NA	NA	NA	IGN_INTRUSIVE___spur*elev_mean	slope_sd*elev_mean	IGN_INTRUSIVE___spur*temp_mean
Juncus_triglumis	common	0.29639	0.596491	0.857	MET_SED_GENERIC___hollow	precip_mean	elev_mean	NA	NA	44.3138	21.884	16.6274	NA	NA	temp_mean	NA	NA	NA	NA	-17.1748	NA	NA	NA	NA	MET_SED_GENERIC___hollow*temp_mean	elev_mean*MET_SED_GENERIC___hollow	NA
Juniperus_communis	rare	0.326545	0.505693	0.69673	SED_GLACIGENIC___ridge	forms_spur	IGN_INTRUSIVE___slope	SED_GLACIOFLUVIAL___peak	IGN_INTRUSIVE___valley	9.61491	8.34068	8.16965	7.76115	7.03839	precip_mean	elev_mean	temp_mean	forms_ridge	SED_GLACIGENIC___pit	-23.4873	-13.064	-7.94893	-7.89146	-6.68354	temp_mean*precip_mean	elev_mean*precip_mean	forms_spur*precip_mean
Juniperus_communis_subsp._communis	rare	0.246086	0.399198	0.73264	SED_GLACIGENIC___spur	MET_GENERIC___ridge	SED_ALLUVIAL___spur	NA	NA	26.7831	22.5264	22.2049	NA	NA	precip_mean	NA	NA	NA	NA	-28.4857	NA	NA	NA	NA	precip_mean*SED_ALLUVIAL___spur	SED_GLACIGENIC___spur*precip_mean	NA
Kalmia_procumbens	common	0.398415	0.719888	0.91833	elev_mean	precip_mean	slope_mean	forms_hollow	IGN_INTRUSIVE___ridge	31.818	10.7705	8.46199	7.68765	7.33264	temp_mean	slope_sd	river_lngth_m	forms_valley	NA	-10.8588	-7.53349	-6.63159	-3.26831	NA	river_lngth_m*elev_mean	forms_hollow*precip_mean	slope_mean*elev_mean
Kobresia_simpliciuscula	rare	0.291438	0.757279	0.89716	SED_GLACIGENIC___valley	elev_sd	precip_mean	SED_GLACIGENIC___pit	MET_SED_GENERIC___hollow	17.9172	15.1583	14.0492	11.4468	10.0847	slope_mean	NA	NA	NA	NA	-13.8025	NA	NA	NA	NA	elev_sd*precip_mean	slope_mean*precip_mean	precip_mean*SED_GLACIGENIC___valley
Lamiastrum_galeobdolon_subsp._argentatum	common	0.164623	0.790244	0.86758	SED_ALLUVIAL_TERRACE____peak	SED_ALLUVIAL___peak	SED_ALLUVIAL_TERRACE____ridge	SED_GLACIOFLUVIAL___hollow	SED_GLACIOFLUVIAL___pit	19.7012	8.79157	8.29413	6.4602	5.68564	SED_ALLUVIAL_TERRACE____pit	precip_mean	elev_mean	SED_ALLUVIAL___valley	NA	-12.1785	-8.04636	-4.49996	-4.25466	NA	SED_ALLUVIAL_TERRACE____ridge*SED_ALLUVIAL_TERRACE____peak	SED_ALLUVIAL_TERRACE____pit*SED_ALLUVIAL_TERRACE____peak	SED_GLACIOFLUVIAL___pit*SED_ALLUVIAL_TERRACE____peak
Lamium_purpureum	common	0.0904245	0.665367	0.84257	SED_GLACIOFLUVIAL___hollow	forms_hollow	forms_pit	SED_ALLUVIAL___slope	SED_GLACIGENIC___slope	9.70997	9.4335	9.21146	8.26457	6.91623	elev_mean	precip_mean	elev_sd	forms_spur	slope_mean	-13.9604	-12.3016	-7.07727	-6.29385	-4.91961	forms_spur*elev_mean	SED_GLACIGENIC___slope*SED_ALLUVIAL___slope	forms_hollow*elev_mean
Lapsana_communis	common	0.249192	0.570355	0.85304	temp_mean	SED_GLACIOFLUVIAL___spur	SED_ALLUVIAL___ridge	SED_ALLUVIAL_TERRACE____slope	forms_pit	14.6788	7.99771	6.64157	6.34958	5.79718	elev_mean	precip_mean	elev_sd	SED_ALLUVIAL___slope	forms_footslope	-23.0717	-10.8893	-5.79913	-3.3404	-1.86687	precip_mean*elev_mean	SED_GLACIOFLUVIAL___spur*SED_ALLUVIAL___slope	forms_pit*elev_mean
Larix	common	0.057767	0.441258	0.7418	IGN_INTRUSIVE___slope	SED_ALLUVIAL___ridge	SED_ALLUVIAL___spur	SED_ALLUVIAL___hollow	MET_GENERIC___peak	25.9074	18.7184	16.9026	15.8657	11.987	NA	NA	NA	NA	NA	NA	NA	NA	NA	NA	SED_ALLUVIAL_FAN____spur*SED_ALLUVIAL___spur	SED_ALLUVIAL_FAN____spur*SED_ALLUVIAL___hollow	NA
Larix_decidua	common	0.279005	0.56437	0.79451	SED_ALLUVIAL___spur	forms_hollow	temp_mean	SED_GLACIGENIC___peak	NA	15.1215	13.3938	10.1629	9.59039	NA	precip_mean	elev_mean	SED_GLACIOFLUVIAL___hollow	NA	NA	-24.1521	-14.3551	-13.2241	NA	NA	forms_hollow*precip_mean	SED_GLACIOFLUVIAL___hollow*SED_ALLUVIAL___spur	NA
Larix_decidua_x_kaempferi_._L._x_marschlinsii	common	0.0933568	0.642273	0.79623	MET_SED_GENERIC___pit	forms_slope	SED_ALLUVIAL___hollow	SED_ALLUVIAL___pit	SED_GLACIOFLUVIAL___hollow	18.0693	15.8282	9.44412	7.20677	6.80559	precip_mean	elev_mean	NA	NA	NA	-24.1917	-18.4543	NA	NA	NA	elev_mean*MET_SED_GENERIC___pit	SED_ALLUVIAL___hollow*precip_mean	NA
Lathyrus_linifolius	common	0.250508	0.459558	0.69829	temp_mean	slope_sd	precip_mean	SED_GLACIOFLUVIAL___hollow	SED_GLACIOFLUVIAL___pit	18.0375	11.1857	9.8997	5.14258	4.72079	elev_mean	SED_ALLUVIAL___spur	forms_hollow	NA	NA	-29.6468	-10.9597	-10.4072	NA	NA	temp_mean*elev_mean	SED_GLACIOFLUVIAL___hollow*precip_mean	slope_sd*forms_hollow
Lathyrus_pratensis	common	0.351789	0.553896	0.8144	forms_pit	SED_GLACIGENIC___spur	SED_ALLUVIAL___slope	SED_GLACIOFLUVIAL___hollow	temp_mean	10.6085	10.4351	10.3823	5.44171	1.68757	elev_mean	precip_mean	SED_GLACIGENIC___ridge	NA	NA	-32.9637	-21.8563	-6.62492	NA	NA	forms_pit*SED_GLACIGENIC___spur	precip_mean*elev_mean	SED_GLACIOFLUVIAL___hollow*precip_mean
Lemna_minor	common	0.148185	0.694661	0.7965	forms_pit	SED_GLACIOFLUVIAL___spur	SED_ALLUVIAL___spur	SED_GLACIGENIC___hollow	SED_GLACIGENIC___pit	11.7372	9.71822	7.22212	6.39121	6.07852	precip_mean	elev_mean	NA	NA	NA	-20.3147	-16.8016	NA	NA	NA	SED_GLACIOFLUVIAL___pit*SED_GLACIOFLUVIAL___spur	SED_GLACIOFLUVIAL___spur*precip_mean	SED_ALLUVIAL___spur*precip_mean
Lepidium_heterophyllum	common	0.21708	0.504592	0.80075	SED_ALLUVIAL___valley	SED_GLACIOFLUVIAL___peak	temp_mean	NA	NA	30.431	28.8325	20.6212	NA	NA	SED_ALLUVIAL___peak	NA	NA	NA	NA	-20.1152	NA	NA	NA	NA	SED_ALLUVIAL___valley*temp_mean	SED_ALLUVIAL___peak*SED_GLACIOFLUVIAL___peak	NA
Leucanthemum_vulgare	common	0.249083	0.483878	0.80549	SED_ALLUVIAL___spur	precip_mean	SED_GLACIOFLUVIAL___slope	SED_ALLUVIAL___slope	NA	23.8798	23.8228	17.5895	13.8157	NA	elev_mean	NA	NA	NA	NA	-20.8922	NA	NA	NA	NA	elev_mean*precip_mean	SED_ALLUVIAL___spur*precip_mean	NA
Lilium_pyrenaicum	common	0.16743	0.506065	0.81598	SED_GLACIOFLUVIAL___ridge	SED_GLACIOFLUVIAL___hollow	SED_GLACIOFLUVIAL___pit	NA	NA	38.2227	17.9139	9.60587	NA	NA	precip_mean	NA	NA	NA	NA	-34.2575	NA	NA	NA	NA	SED_GLACIOFLUVIAL___ridge*precip_mean	SED_GLACIOFLUVIAL___hollow*SED_GLACIOFLUVIAL___pit	NA
Linaria_vulgaris	common	0.179424	0.810467	0.89708	SED_ALLUVIAL___spur	SED_GLACIOFLUVIAL___hollow	SED_ALLUVIAL_TERRACE____pit	SED_GLACIGENIC___pit	temp_mean	17.6789	11.5804	10.854	9.71519	6.38521	SED_ALLUVIAL___slope	slope_mean	precip_mean	SED_ALLUVIAL___ridge	NA	-10.1557	-7.12181	-5.04497	-4.68344	NA	SED_ALLUVIAL_TERRACE____pit*SED_ALLUVIAL___spur	SED_ALLUVIAL___slope*SED_ALLUVIAL___spur	SED_ALLUVIAL___hollow*SED_ALLUVIAL___spur
Linnaea_borealis	rare	0.246735	0.579954	0.74461	SED_GLACIOFLUVIAL___peak	forms_spur	river_lngth_m	SED_GLACIGENIC___ridge	SED_ALLUVIAL___valley	16.2325	6.96493	6.86946	5.87891	5.26307	precip_mean	elev_mean	SED_GLACIOFLUVIAL___pit	forms_slope	NA	-11.7894	-11.6387	-9.74348	-6.5269	NA	SED_GLACIOFLUVIAL___pit*SED_GLACIOFLUVIAL___peak	SED_GLACIGENIC___ridge*SED_GLACIGENIC___spur	forms_slope*precip_mean
Linum_catharticum	common	0.234251	0.466849	0.68093	slope_sd	river_lngth_m	precip_mean	MET_SED_GENERIC___hollow	SED_ALLUVIAL___pit	13.6008	11.2955	9.09266	8.70153	8.14019	elev_mean	temp_mean	NA	NA	NA	-15.8272	-6.93242	NA	NA	NA	slope_sd*elev_mean	forms_spur*river_lngth_m	precip_mean*elev_mean
Littorella_uniflora	common	0.276953	0.704447	0.84645	lake_area_m2	MET_SED_GENERIC___hollow	SED_GLACIOFLUVIAL___hollow	SED_GLACIOFLUVIAL___slope	SED_ALLUVIAL___ridge	31.3625	8.56822	8.55749	8.52569	8.52272	forms_slope	elev_mean	NA	NA	NA	-8.83112	-6.2336	NA	NA	NA	SED_GLACIOFLUVIAL___slope*lake_area_m2	elev_mean*SED_GLACIOFLUVIAL___hollow	SED_GLACIGENIC___hollow*lake_area_m2
Lobelia_dortmanna	common	0.32446	0.753681	0.96807	SED_GLACIGENIC___hollow	lake_area_m2	SED_GLACIGENIC___slope	SED_ALLUVIAL___footslope	forms_valley	25.5845	24.5254	15.0993	11.5723	6.00994	precip_mean	forms_footslope	NA	NA	NA	-16.7411	-0.467491	NA	NA	NA	SED_GLACIGENIC___hollow*lake_area_m2	SED_ALLUVIAL___footslope*lake_area_m2	NA
Lolium_perenne	common	0.278248	0.489238	0.80747	SED_ALLUVIAL___spur	temp_mean	river_lngth_m	SED_GLACIGENIC___slope	SED_ALLUVIAL___pit	11.9698	11.4919	7.45844	7.41184	5.78139	elev_mean	precip_mean	NA	NA	NA	-38.4149	-17.4718	NA	NA	NA	precip_mean*elev_mean	SED_ALLUVIAL___pit*elev_mean	NA
Lonicera_periclymenum	common	0.260022	0.690105	0.8204	SED_ALLUVIAL___valley	SED_GLACIOFLUVIAL___hollow	forms_ridge	SED_ALLUVIAL___hollow	slope_sd	9.8786	8.93713	8.58081	8.51458	7.15476	elev_mean	SED_GLACIOFLUVIAL___ridge	precip_mean	NA	NA	-21.8706	-6.75586	-4.83991	NA	NA	SED_GLACIGENIC___ridge*precip_mean	slope_sd*SED_GLACIGENIC___ridge	forms_ridge*elev_mean
Lotus_corniculatus	common	0.329839	0.443424	0.71099	SED_GLACIOFLUVIAL___peak	forms_pit	SED_ALLUVIAL___spur	temp_mean	SED_GLACIGENIC___spur	14.4078	11.4455	10.9667	10.9003	8.35039	elev_mean	NA	NA	NA	NA	-36.2589	NA	NA	NA	NA	SED_GLACIOFLUVIAL___peak*elev_mean	precip_mean*temp_mean	NA
Lotus_pedunculatus	common	0.133193	0.674663	0.77559	SED_GLACIOFLUVIAL___slope	MET_GENERIC___slope	SED_GLACIGENIC___slope	MET_SED_GENERIC___slope	SED_GLACIOFLUVIAL___pit	30.4788	18.7124	17.0685	16.198	14.8767	MET_GENERIC___spur	NA	NA	NA	NA	-2.66562	NA	NA	NA	NA	SED_GLACIOFLUVIAL___pit*MET_GENERIC___slope	SED_GLACIGENIC___slope*SED_GLACIOFLUVIAL___pit	NA
Lunaria_annua	common	0.106179	0.651207	0.9467	SED_GLACIOFLUVIAL___spur	SED_GLACIOFLUVIAL___pit	SED_ALLUVIAL___valley	SED_GLACIOFLUVIAL___ridge	forms_valley	20.2841	13.47	11.0532	10.7924	10.28	elev_sd	NA	NA	NA	NA	-27.2992	NA	NA	NA	NA	SED_GLACIOFLUVIAL___spur*SED_GLACIOFLUVIAL___ridge	SED_ALLUVIAL___valley*SED_GLACIOFLUVIAL___pit	NA
Lupinus_arboreus_x_polyphyllus_._L._x_regalis	common	0.183343	0.530018	0.86182	SED_ALLUVIAL___valley	SED_ALLUVIAL_TERRACE____ridge	SED_ALLUVIAL_TERRACE____pit	SED_ALLUVIAL_TERRACE____slope	SED_ALLUVIAL___hollow	34.3617	16.7646	11.4847	10.8552	10.2974	precip_mean	NA	NA	NA	NA	-16.2365	NA	NA	NA	NA	SED_ALLUVIAL_TERRACE____ridge*SED_ALLUVIAL___valley	precip_mean*SED_ALLUVIAL_TERRACE____slope	NA
Luzula_arcuata	rare	0.728645	0.886222	0.99283	elev_mean	elev_sd	slope_sd	NA	NA	54.2767	7.34912	4.85226	NA	NA	temp_mean	NA	NA	NA	NA	-33.5219	NA	NA	NA	NA	temp_mean*elev_mean	elev_sd*elev_mean	NA
Luzula_campestris	common	0.234452	0.407099	0.73364	forms_pit	SED_ALLUVIAL___spur	river_lngth_m	NA	NA	31.5922	24.4386	17.0861	NA	NA	precip_mean	NA	NA	NA	NA	-26.883	NA	NA	NA	NA	SED_ALLUVIAL___spur*forms_pit	SED_ALLUVIAL___spur*river_lngth_m	NA
Luzula_multiflora	common	0.197146	0.374253	0.63764	river_lngth_m	SED_GLACIOFLUVIAL___hollow	forms_hollow	SED_GLACIGENIC___slope	SED_GLACIGENIC___hollow	15.2946	7.43456	6.87125	6.34108	5.95152	elev_mean	SED_GLACIGENIC___ridge	SED_GLACIGENIC___valley	precip_mean	NA	-26.7086	-13.9582	-7.12227	-6.84575	NA	river_lngth_m*elev_mean	SED_GLACIGENIC___hollow*elev_mean	forms_hollow*river_lngth_m
Luzula_multiflora_subsp._congesta	common	0.0505883	0.370598	0.62582	SED_GLACIGENIC___slope	precip_mean	SED_GLACIOFLUVIAL___slope	SED_GLACIOFLUVIAL___footslope	SED_GLACIOFLUVIAL___hollow	12.3864	12.3603	9.39388	8.86087	8.3484	elev_mean	NA	NA	NA	NA	-12.2463	NA	NA	NA	NA	precip_mean*SED_GLACIGENIC___peak	precip_mean*SED_GLACIOFLUVIAL___hollow	precip_mean*SED_GLACIOFLUVIAL___slope
Luzula_multiflora_subsp._multiflora	common	0.12593	0.227653	0.64181	SED_GLACIGENIC___spur	MET_GENERIC___valley	SED_GLACIGENIC___pit	MET_GENERIC___hollow	NA	40.312	21.5587	21.0328	17.0965	NA	NA	NA	NA	NA	NA	NA	NA	NA	NA	NA	SED_GLACIGENIC___pit*SED_GLACIGENIC___spur	SED_GLACIGENIC___pit*MET_GENERIC___valley	NA
Luzula_pilosa	common	0.246705	0.488974	0.70446	temp_mean	forms_spur	SED_GLACIGENIC___slope	slope_sd	forms_peak	10.5222	9.65043	8.41084	8.1606	7.4276	elev_mean	forms_valley	SED_GLACIGENIC___spur	precip_mean	NA	-19.965	-6.88808	-6.83974	-5.33204	NA	forms_spur*elev_mean	forms_peak*elev_mean	slope_sd*SED_GLACIOFLUVIAL___pit
Luzula_spicata	common	0.416925	0.675549	0.93169	elev_mean	elev_sd	MET_SED_GENERIC___valley	precip_mean	SED_WEATHERING___ridge	41.9767	9.76743	7.76343	7.34179	7.06766	temp_mean	forms_slope	NA	NA	NA	-10.4991	-6.09917	NA	NA	NA	elev_sd*elev_mean	precip_mean*elev_mean	forms_slope*elev_mean
Luzula_sylvatica	common	0.283957	0.519308	0.70267	slope_sd	precip_mean	forms_pit	SED_ALLUVIAL___spur	forms_spur	13.4676	10.9199	10.6902	8.5454	7.96092	elev_mean	NA	NA	NA	NA	-8.84786	NA	NA	NA	NA	precip_mean*slope_sd	forms_spur*elev_mean	SED_GLACIGENIC___spur*river_lngth_m
Lycopodium_annotinum	rare	0.328698	0.556762	0.7989	elev_mean	IGN_INTRUSIVE___hollow	SED_GLACIGENIC___spur	SED_RESIDUAL___slope	MET_SED_GENERIC___hollow	35.8883	7.9385	7.3338	6.35033	5.42042	precip_mean	forms_peak	forms_valley	forms_hollow	temp_mean	-6.76146	-6.71751	-5.99903	-4.64417	-4.36633	precip_mean*SED_RESIDUAL___slope	IGN_INTRUSIVE___hollow*elev_mean	forms_valley*IGN_INTRUSIVE___hollow
Lycopodium_clavatum	common	0.144426	0.483466	0.64352	river_lngth_m	SED_GLACIGENIC___hollow	forms_spur	slope_sd	SED_GLACIOFLUVIAL___ridge	10.5193	10.5104	9.24842	9.19347	8.45769	elev_mean	SED_MIRE_OR_BOG___ridge	SED_GLACIGENIC___spur	NA	NA	-15.8006	-8.67195	-5.34323	NA	NA	slope_sd*MET_SED_GENERIC___valley	SED_GLACIOFLUVIAL___ridge*elev_mean	slope_sd*forms_spur
Lysimachia_nemorum	common	0.144587	0.37967	0.64867	SED_GLACIGENIC___slope	slope_sd	slope_mean	SED_GLACIGENIC___spur	NA	26.0641	15.7242	14.8581	14.5848	NA	precip_mean	NA	NA	NA	NA	-28.7688	NA	NA	NA	NA	SED_GLACIGENIC___slope*precip_mean	SED_GLACIGENIC___spur*slope_mean	NA
Malva_moschata	common	0.110758	0.506881	0.89138	SED_GLACIOFLUVIAL___pit	SED_ALLUVIAL___peak	SED_ALLUVIAL___valley	NA	NA	22.4953	12.6666	8.55184	NA	NA	SED_ALLUVIAL___shoulder	forms_spur	NA	NA	NA	-36.2893	-19.9969	NA	NA	NA	SED_GLACIOFLUVIAL___pit*SED_ALLUVIAL___shoulder	forms_spur*SED_GLACIOFLUVIAL___pit	NA
Matricaria_discoidea	common	0.329155	0.667518	0.82496	SED_GLACIGENIC___spur	SED_GLACIGENIC___hollow	SED_ALLUVIAL___valley	temp_mean	NA	10.2825	9.21494	7.98428	5.76091	NA	elev_mean	precip_mean	SED_ALLUVIAL___hollow	SED_GLACIGENIC___ridge	NA	-26.2435	-15.4817	-14.4106	-10.6216	NA	precip_mean*elev_mean	SED_GLACIGENIC___spur*elev_mean	SED_GLACIGENIC___spur*SED_ALLUVIAL___hollow
Meconopsis_cambrica	common	0.163483	0.520319	0.79128	SED_ALLUVIAL___valley	SED_ALLUVIAL___hollow	SED_ALLUVIAL___slope	NA	NA	30.5468	26.6803	25.516	NA	NA	precip_mean	NA	NA	NA	NA	-17.2569	NA	NA	NA	NA	precip_mean*SED_ALLUVIAL___hollow	SED_ALLUVIAL___slope*SED_ALLUVIAL___hollow	NA
Melampyrum_pratense	common	0.134334	0.270621	0.60411	SED_GLACIOFLUVIAL___peak	forms_spur	SED_GLACIOFLUVIAL___pit	NA	NA	37.1562	22.606	11.8839	NA	NA	precip_mean	NA	NA	NA	NA	-28.3539	NA	NA	NA	NA	forms_spur*precip_mean	SED_GLACIOFLUVIAL___peak*precip_mean	NA
Melica_nutans	common	0.155798	0.545449	0.80618	MET_SED_GENERIC___slope	forms_pit	SED_GLACIGENIC___spur	MET_GENERIC___slope	MET_SED_GENERIC___pit	30.1438	23.7741	18.3517	18.05	9.68047	NA	NA	NA	NA	NA	NA	NA	NA	NA	NA	SED_GLACIGENIC___spur*MET_SED_GENERIC___slope	forms_pit*MET_SED_GENERIC___slope	NA
Mentha_aquatica	common	0.191765	0.598463	0.84792	forms_pit	temp_mean	SED_ALLUVIAL_TERRACE____pit	NA	NA	26.7964	19.6423	13.6995	NA	NA	elev_mean	SED_GLACIOFLUVIAL___slope	NA	NA	NA	-27.317	-12.5449	NA	NA	NA	forms_pit*temp_mean	forms_pit*elev_mean	NA
Mentha_aquatica_x_spicata_._M._x_piperita	common	0.0905766	0.601599	0.83791	SED_GLACIGENIC___ridge	SED_ALLUVIAL_TERRACE____pit	forms_spur	NA	NA	23.7695	20.2475	14.9807	NA	NA	forms_pit	forms_valley	precip_mean	NA	NA	-19.4579	-13.2483	-8.29608	NA	NA	forms_pit*SED_ALLUVIAL_TERRACE____pit	forms_spur*SED_ALLUVIAL_TERRACE____pit	NA
Mentha_spicata	common	0.0579718	0.706251	0.89014	SED_GLACIOFLUVIAL___pit	SED_ALLUVIAL___hollow	river_lngth_m	SED_ALLUVIAL___peak	SED_ALLUVIAL___spur	30.1129	16.0258	15.6155	13.4532	9.79502	precip_mean	NA	NA	NA	NA	-14.9976	NA	NA	NA	NA	SED_ALLUVIAL___hollow*river_lngth_m	river_lngth_m*precip_mean	NA
Menyanthes_trifoliata	common	0.334946	0.581448	0.83142	lake_area_m2	SED_MIRE_OR_BOG___pit	precip_mean	SED_GLACIOFLUVIAL___pit	temp_mean	27.5463	12.6289	8.06645	5.91056	5.77721	elev_sd	slope_mean	elev_mean	NA	NA	-21.3601	-9.50381	-9.20665	NA	NA	temp_mean*precip_mean	elev_sd*lake_area_m2	precip_mean*elev_mean
Mercurialis_perennis	common	0.345817	0.728926	0.82779	slope_sd	MET_SED_GENERIC___slope	SED_ALLUVIAL_TERRACE____valley	temp_mean	river_lngth_m	9.30095	7.74025	7.64147	6.65124	6.50921	precip_mean	SED_GLACIGENIC___valley	SED_ALLUVIAL___spur	elev_mean	SED_ALLUVIAL_TERRACE____pit	-10.923	-7.19145	-6.98654	-4.5744	-4.2002	temp_mean*slope_sd	temp_mean*MET_SED_GENERIC___slope	elev_sd*SED_GLACIGENIC___spur
Meum_athamanticum	rare	0.250057	0.499589	0.77019	SED_ALLUVIAL___valley	forms_valley	MET_GENERIC___slope	NA	NA	43.6973	18.9089	11.7632	NA	NA	SED_ALLUVIAL___slope	NA	NA	NA	NA	-25.6306	NA	NA	NA	NA	SED_ALLUVIAL___slope*SED_ALLUVIAL___valley	MET_GENERIC___slope*SED_ALLUVIAL___valley	NA
Mimulus	common	0.124848	0.694043	0.80785	SED_ALLUVIAL___hollow	SED_ALLUVIAL_TERRACE____peak	precip_mean	NA	NA	20.1444	20.14	16.1364	NA	NA	slope_sd	forms_spur	NA	NA	NA	-22.4255	-21.1537	NA	NA	NA	forms_spur*precip_mean	slope_sd*SED_ALLUVIAL___hollow	NA
Mimulus_agg.	common	0.269757	0.594053	0.81136	SED_ALLUVIAL___hollow	SED_GLACIGENIC___ridge	SED_GLACIGENIC___slope	forms_hollow	SED_ALLUVIAL___spur	10.02	7.92839	6.98671	5.98888	5.29103	precip_mean	elev_mean	NA	NA	NA	-29.2909	-8.06584	NA	NA	NA	SED_GLACIGENIC___hollow*elev_mean	SED_ALLUVIAL_TERRACE____peak*precip_mean	SED_GLACIGENIC___slope*precip_mean
Mimulus_guttatus	common	0.125709	0.720353	0.75413	SED_GLACIGENIC___spur	SED_ALLUVIAL_TERRACE____valley	forms_pit	MET_SED_GENERIC___valley	SED_ALLUVIAL___hollow	21.2202	11.956	11.2206	8.645	7.25218	precip_mean	NA	NA	NA	NA	-11.2857	NA	NA	NA	NA	forms_hollow*SED_ALLUVIAL___slope	precip_mean*SED_GLACIGENIC___spur	forms_pit*SED_GLACIGENIC___spur
Moehringia_trinervia	common	0.0723793	0.4919	0.79766	UNKNOWN___spur	SED_GLACIGENIC___slope	SED_GLACIGENIC___spur	SED_GLACIGENIC___peak	NA	21.4712	15.242	14.8519	13.5091	NA	precip_mean	NA	NA	NA	NA	-34.9259	NA	NA	NA	NA	SED_GLACIGENIC___peak*precip_mean	SED_GLACIGENIC___slope*precip_mean	NA
Molinia_caerulea	common	0.259942	0.401177	0.68147	river_lngth_m	SED_MIRE_OR_BOG___peak	forms_pit	SED_ALLUVIAL___hollow	precip_mean	9.47992	9.07949	6.85076	6.45908	6.03231	elev_mean	SED_ALLUVIAL___valley	NA	NA	NA	-38.7456	-8.24905	NA	NA	NA	precip_mean*elev_mean	SED_MIRE_OR_BOG___pit*elev_mean	SED_MIRE_OR_BOG___peak*elev_mean
Montia_fontana	common	0.163667	0.470259	0.64077	precip_mean	forms_hollow	SED_GLACIGENIC___ridge	river_lngth_m	SED_GLACIGENIC___slope	16.1834	12.2827	7.41869	6.96653	6.50146	elev_mean	NA	NA	NA	NA	-10.0023	NA	NA	NA	NA	MET_SED_GENERIC___spur*forms_hollow	MET_SED_GENERIC___ridge*SED_GLACIGENIC___spur	MET_SED_GENERIC___peak*forms_hollow
Myosotis_arvensis	common	0.18228	0.539149	0.77472	SED_ALLUVIAL___hollow	forms_pit	forms_spur	SED_GLACIGENIC___slope	temp_mean	8.38847	8.34313	8.1322	7.4257	7.36622	elev_mean	precip_mean	forms_hollow	SED_ALLUVIAL___ridge	NA	-10.5045	-9.4171	-8.53809	-2.4481	NA	SED_GLACIGENIC___slope*SED_GLACIGENIC___pit	forms_spur*elev_mean	SED_GLACIGENIC___slope*forms_pit
Myosotis_discolor	common	0.239797	0.46075	0.78542	SED_GLACIGENIC___spur	SED_GLACIGENIC___slope	NA	NA	NA	13.4196	12.2102	NA	NA	NA	elev_mean	precip_mean	NA	NA	NA	-47.0968	-27.2734	NA	NA	NA	precip_mean*elev_mean	SED_GLACIGENIC___spur*precip_mean	NA
Myosotis_laxa	common	0.159803	0.564057	0.73022	SED_GLACIOFLUVIAL___hollow	IGN_INTRUSIVE___slope	SED_GLACIOFLUVIAL___slope	forms_pit	slope_sd	10.6181	10.557	8.61254	6.63354	6.2916	precip_mean	elev_mean	NA	NA	NA	-15.9392	-10.319	NA	NA	NA	slope_sd*precip_mean	SED_GLACIOFLUVIAL___hollow*precip_mean	forms_spur*precip_mean
Myosotis_scorpioides	common	0.326649	0.550763	0.87269	precip_mean	SED_ALLUVIAL___spur	river_lngth_m	NA	NA	30.07	16.9101	14.7038	NA	NA	elev_mean	NA	NA	NA	NA	-38.3161	NA	NA	NA	NA	precip_mean*elev_mean	river_lngth_m*elev_mean	NA
Myosotis_secunda	common	0.201048	0.556256	0.72776	slope_mean	forms_peak	SED_ALLUVIAL___spur	temp_mean	SED_GLACIGENIC___pit	9.19183	8.55749	7.56214	6.52849	5.78004	elev_mean	precip_mean	elev_sd	NA	NA	-19.2714	-9.96256	-5.92627	NA	NA	forms_peak*elev_mean	precip_mean*elev_mean	forms_spur*SED_ALLUVIAL___spur
Myosotis_sylvatica	common	0.15488	0.685759	0.86355	slope_sd	SED_ALLUVIAL___footslope	SED_GLACIOFLUVIAL___pit	NA	NA	23.4931	19.0634	13.422	NA	NA	precip_mean	elev_sd	NA	NA	NA	-22.9957	-21.0258	NA	NA	NA	slope_sd*precip_mean	elev_sd*SED_ALLUVIAL___footslope	NA
Myrica_gale	common	0.276948	0.433915	0.76179	precip_mean	MET_SED_GENERIC___valley	lake_area_m2	SED_GLACIGENIC___slope	NA	17.4424	11.8134	10.167	8.75908	NA	elev_mean	NA	NA	NA	NA	-51.8181	NA	NA	NA	NA	lake_area_m2*elev_mean	precip_mean*elev_mean	NA
Myriophyllum_alterniflorum	common	0.176726	0.574366	0.83027	lake_area_m2	SED_GLACIGENIC___spur	forms_ridge	forms_pit	NA	46.3267	12.6094	10.2742	10.129	NA	precip_mean	slope_sd	NA	NA	NA	-13.1679	-7.49285	NA	NA	NA	forms_pit*lake_area_m2	SED_GLACIGENIC___spur*forms_pit	NA
Myrrhis_odorata	common	0.325192	0.59363	0.8882	forms_spur	SED_ALLUVIAL___slope	SED_ALLUVIAL_TERRACE____pit	SED_ALLUVIAL_TERRACE____spur	SED_ALLUVIAL_TERRACE____slope	16.6405	16.5573	15.194	13.3273	13.0109	precip_mean	NA	NA	NA	NA	-25.2699	NA	NA	NA	NA	forms_spur*SED_ALLUVIAL___slope	SED_ALLUVIAL_TERRACE____pit*precip_mean	NA
Narcissus_agg.	common	0.262862	0.556455	0.82038	SED_ALLUVIAL_TERRACE____peak	SED_ALLUVIAL_TERRACE____ridge	SED_ALLUVIAL___slope	SED_GLACIGENIC___spur	SED_ALLUVIAL_TERRACE____pit	12.6661	10.3558	9.11972	8.4831	8.44921	precip_mean	NA	NA	NA	NA	-24.3274	NA	NA	NA	NA	SED_ALLUVIAL___slope*precip_mean	SED_GLACIGENIC___spur*SED_ALLUVIAL___hollow	SED_ALLUVIAL_TERRACE____pit*precip_mean
Nardus_stricta	common	0.143897	0.385035	0.59317	river_lngth_m	SED_GLACIGENIC___slope	IGN_INTRUSIVE___spur	precip_mean	SED_MIRE_OR_BOG___peak	12.6364	10.3568	9.68768	9.32771	8.61757	elev_mean	temp_mean	NA	NA	NA	-13.7986	-8.7327	NA	NA	NA	IGN_INTRUSIVE___spur*elev_mean	precip_mean*elev_mean	SED_MIRE_OR_BOG___peak*elev_mean
Narthecium_ossifragum	common	0.127869	0.259399	0.58644	SED_MIRE_OR_BOG___pit	slope_sd	SED_GLACIGENIC___slope	NA	NA	25.5964	22.5165	17.7727	NA	NA	elev_mean	NA	NA	NA	NA	-34.1144	NA	NA	NA	NA	elev_mean*SED_MIRE_OR_BOG___pit	slope_sd*elev_mean	NA
Nasturtium_officinale_agg.	common	0.080647	0.699335	0.75979	SED_GLACIGENIC___spur	SED_GLACIOFLUVIAL___slope	forms_footslope	SED_GLACIGENIC___pit	SED_ALLUVIAL___hollow	26.1603	11.724	9.91252	8.46836	5.5182	precip_mean	NA	NA	NA	NA	-20.5265	NA	NA	NA	NA	SED_ALLUVIAL___hollow*SED_GLACIGENIC___spur	SED_ALLUVIAL___pit*SED_GLACIGENIC___spur	forms_pit*precip_mean
Neottia_cordata	common	0.193074	0.370242	0.6676	SED_GLACIGENIC___ridge	SED_GLACIOFLUVIAL___peak	MET_SED_GENERIC___spur	NA	NA	25.3057	20.6908	19.0795	NA	NA	elev_mean	NA	NA	NA	NA	-34.9241	NA	NA	NA	NA	SED_GLACIOFLUVIAL___peak*elev_mean	SED_GLACIOFLUVIAL___peak*MET_SED_GENERIC___spur	NA
Neottia_ovata	rare	0.0426469	0.761447	0.84432	SED_ALLUVIAL___pit	SED_ALLUVIAL___ridge	SED_ALLUVIAL___spur	NA	NA	18.5799	8.3212	7.36518	NA	NA	elev_mean	forms_hollow	NA	NA	NA	-42.0783	-23.6555	NA	NA	NA	elev_mean*forms_hollow	SED_ALLUVIAL___ridge*elev_mean	NA
Nymphaea_alba	common	0.37566	0.773335	0.94912	lake_area_m2	SED_GLACIOFLUVIAL___pit	temp_mean	NA	NA	45.146	17.759	14.4285	NA	NA	elev_mean	NA	NA	NA	NA	-22.6665	NA	NA	NA	NA	SED_GLACIOFLUVIAL___pit*lake_area_m2	elev_mean*lake_area_m2	NA
Odontites_vernus	common	0.0782639	0.528075	0.78509	precip_mean	SED_ALLUVIAL_TERRACE____peak	SED_MIRE_OR_BOG___footslope	MET_SED_GENERIC___spur	SED_ALLUVIAL_TERRACE____hollow	31.843	12.807	9.72962	5.88785	3.98824	slope_mean	elev_mean	NA	NA	NA	-21.5579	-14.1864	NA	NA	NA	precip_mean*SED_ALLUVIAL_TERRACE____peak	precip_mean*elev_mean	NA
Orchis_mascula	common	0.12324	0.432868	0.80243	MET_SED_GENERIC___pit	SED_MIRE_OR_BOG___spur	SED_WEATHERING___spur	forms_slope	NA	40.7363	20.7663	19.7673	18.7301	NA	NA	NA	NA	NA	NA	NA	NA	NA	NA	NA	SED_WEATHERING___spur*MET_SED_GENERIC___pit	forms_slope*SED_WEATHERING___spur	NA
Oreopteris_limbosperma	common	0.150908	0.476058	0.60829	river_lngth_m	SED_GLACIGENIC___slope	temp_mean	SED_ALLUVIAL_TERRACE____slope	SED_GLACIGENIC___hollow	9.30688	8.48843	8.36739	8.19199	7.66054	precip_mean	NA	NA	NA	NA	-14.047	NA	NA	NA	NA	SED_GLACIGENIC___hollow*precip_mean	SED_ALLUVIAL___pit*SED_GLACIGENIC___hollow	river_lngth_m*precip_mean
Orthilia_secunda	common	0.185618	0.353871	0.64227	SED_GLACIOFLUVIAL___peak	SED_GLACIOFLUVIAL___pit	SED_GLACIGENIC___peak	SED_MIRE_OR_BOG___ridge	NA	38.5298	20.8954	20.4644	20.1104	NA	NA	NA	NA	NA	NA	NA	NA	NA	NA	NA	SED_GLACIOFLUVIAL___peak*SED_GLACIGENIC___peak	SED_GLACIOFLUVIAL___pit*SED_GLACIGENIC___peak	NA
Oxalis_acetosella	common	0.288898	0.50963	0.69354	precip_mean	slope_sd	forms_spur	SED_GLACIGENIC___ridge	SED_ALLUVIAL___spur	11.7011	10.5537	10.4931	8.59347	7.82003	elev_mean	forms_ridge	SED_GLACIGENIC___valley	SED_GLACIGENIC___spur	NA	-19.3803	-5.88146	-5.72925	-5.52296	NA	forms_ridge*SED_GLACIGENIC___ridge	forms_spur*elev_mean	slope_sd*elev_mean
Oxyria_digyna	common	0.251028	0.544679	0.76666	slope_sd	MET_SED_GENERIC___hollow	forms_spur	precip_mean	SED_ALLUVIAL_FAN____valley	23.9172	19.7135	9.1422	8.0706	6.42105	SED_PERIGLACIAL___slope	NA	NA	NA	NA	-6.91059	NA	NA	NA	NA	forms_spur*precip_mean	forms_spur*slope_sd	SED_ALLUVIAL_FAN____valley*elev_sd
Papaver_pseudoorientale	common	0.250113	0.558785	0.89431	SED_ALLUVIAL___valley	SED_GLACIGENIC___pit	forms_peak	NA	NA	73.4929	8.87645	1.33577	NA	NA	precip_mean	forms_valley	NA	NA	NA	-11.256	-5.03888	NA	NA	NA	SED_GLACIGENIC___pit*precip_mean	forms_valley*SED_ALLUVIAL___valley	NA
Papaver_somniferum	common	0.263012	0.847702	0.95163	SED_GLACIGENIC___slope	SED_GLACIOFLUVIAL___hollow	SED_ALLUVIAL___ridge	SED_GLACIOFLUVIAL___peak	SED_GLACIOFLUVIAL___slope	20.4732	12.4215	11.7321	11.0006	7.94125	precip_mean	slope_sd	NA	NA	NA	-23.4752	-7.73744	NA	NA	NA	precip_mean*SED_GLACIOFLUVIAL___hollow	SED_GLACIGENIC___slope*SED_GLACIOFLUVIAL___hollow	SED_GLACIGENIC___slope*precip_mean
Parnassia_palustris	common	0.239475	0.5409	0.76568	elev_sd	SED_GLACIGENIC___spur	slope_sd	NA	NA	24.1417	20.3327	20.1855	NA	NA	SED_GLACIGENIC___ridge	precip_mean	NA	NA	NA	-23.8336	-11.5065	NA	NA	NA	elev_sd*SED_GLACIGENIC___spur	slope_sd*SED_GLACIGENIC___spur	NA
Pedicularis_palustris	common	0.142241	0.445901	0.6892	river_lngth_m	SED_GLACIOFLUVIAL___hollow	precip_mean	SED_ALLUVIAL___valley	SED_GLACIGENIC___ridge	11.7819	8.97397	7.62846	7.41424	7.34467	elev_mean	elev_sd	forms_ridge	NA	NA	-14.2633	-6.29018	-4.74515	NA	NA	precip_mean*elev_mean	elev_mean*SED_GLACIOFLUVIAL___hollow	elev_mean*river_lngth_m
Pedicularis_sylvatica	common	0.153794	0.321864	0.64262	temp_mean	river_lngth_m	precip_mean	SED_GLACIGENIC___pit	NA	23.3643	18.7625	14.4837	7.17121	NA	elev_mean	forms_valley	NA	NA	NA	-20.2755	-15.9428	NA	NA	NA	forms_valley*elev_mean	precip_mean*elev_mean	NA
Pentaglottis_sempervirens	common	0.0976207	0.702161	0.76362	SED_ALLUVIAL___spur	SED_ALLUVIAL___valley	SED_GLACIOFLUVIAL___hollow	forms_spur	SED_GLACIGENIC___pit	16.3637	9.52701	6.46784	5.72405	5.03996	precip_mean	SED_ALLUVIAL_TERRACE____hollow	SED_ALLUVIAL_TERRACE____valley	elev_mean	NA	-25.0636	-9.992	-7.76903	-4.25954	NA	precip_mean*SED_ALLUVIAL___spur	SED_ALLUVIAL___valley*SED_ALLUVIAL___spur	elev_mean*SED_ALLUVIAL___spur
Persicaria_maculosa	common	0.303603	0.603812	0.85187	SED_GLACIOFLUVIAL___hollow	SED_ALLUVIAL___pit	SED_ALLUVIAL___ridge	NA	NA	22.6185	16.0958	9.60096	NA	NA	elev_mean	precip_mean	NA	NA	NA	-32.012	-19.6727	NA	NA	NA	SED_ALLUVIAL___pit*elev_mean	SED_ALLUVIAL___pit*precip_mean	NA
Persicaria_vivipara	common	0.165076	0.308995	0.61834	MET_SED_GENERIC___hollow	slope_sd	SED_GLACIGENIC___spur	precip_mean	NA	30.7654	28.8492	22.9701	17.4153	NA	NA	NA	NA	NA	NA	NA	NA	NA	NA	NA	SED_GLACIGENIC___spur*slope_sd	slope_sd*MET_SED_GENERIC___hollow	NA
Phalaris_arundinacea	common	0.40914	0.605451	0.90064	SED_ALLUVIAL_TERRACE____slope	SED_ALLUVIAL___spur	SED_GLACIOFLUVIAL___slope	NA	NA	28.2635	23.6776	20.9828	NA	NA	elev_mean	NA	NA	NA	NA	-27.0761	NA	NA	NA	NA	SED_ALLUVIAL___spur*SED_ALLUVIAL_TERRACE____slope	SED_GLACIOFLUVIAL___slope*SED_ALLUVIAL___spur	NA
Phalaris_arundinacea_var._picta	common	0.0751697	0.682247	0.80036	SED_GLACIOFLUVIAL___hollow	SED_ALLUVIAL___valley	SED_GLACIOFLUVIAL___slope	NA	NA	28.2493	20.2103	16.1472	NA	NA	precip_mean	NA	NA	NA	NA	-35.3933	NA	NA	NA	NA	SED_GLACIOFLUVIAL___slope*SED_GLACIOFLUVIAL___hollow	SED_ALLUVIAL___valley*SED_GLACIOFLUVIAL___hollow	NA
Phegopteris_connectilis	common	0.178777	0.48142	0.70224	slope_sd	MET_SED_GENERIC___hollow	forms_hollow	temp_mean	forms_spur	23.769	12.0682	10.6705	10.1915	8.27401	lake_area_m2	NA	NA	NA	NA	-7.30221	NA	NA	NA	NA	forms_hollow*slope_sd	forms_spur*elev_mean	temp_mean*slope_sd
Phleum_alpinum	rare	0.422887	0.752187	0.95488	slope_sd	elev_mean	SED_GLACIGENIC___hollow	MET_IGN_INTRUSIVE___peak	NA	28.7405	24.3046	16.5433	9.65484	NA	temp_mean	NA	NA	NA	NA	-20.7566	NA	NA	NA	NA	SED_GLACIGENIC___hollow*temp_mean	slope_sd*temp_mean	NA
Phleum_pratense_s.s.	common	0.170835	0.574832	0.80958	SED_ALLUVIAL___spur	SED_GLACIOFLUVIAL___pit	SED_GLACIGENIC___slope	SED_GLACIGENIC___ridge	SED_GLACIOFLUVIAL___peak	13.0633	8.7388	7.02437	6.52663	4.98965	elev_mean	precip_mean	elev_sd	SED_ALLUVIAL___peak	NA	-25.2704	-14.3587	-8.23086	-7.56084	NA	SED_GLACIGENIC___slope*elev_mean	SED_ALLUVIAL___spur*precip_mean	elev_sd*elev_mean
Phragmites_australis	common	0.297725	0.615813	0.88063	SED_MIRE_OR_BOG___pit	lake_area_m2	SED_GLACIOFLUVIAL___pit	NA	NA	23.8106	17.8622	6.44081	NA	NA	elev_mean	forms_slope	elev_sd	NA	NA	-21.9469	-16.186	-13.7535	NA	NA	elev_mean*lake_area_m2	forms_slope*SED_MIRE_OR_BOG___pit	NA
Picea_abies	common	0.261921	0.568057	0.79889	MET_SED_GENERIC___ridge	temp_mean	SED_GLACIGENIC___peak	SED_ALLUVIAL___hollow	SED_ALLUVIAL___slope	14.034	9.69732	9.43534	8.11452	7.97866	elev_mean	precip_mean	SED_GLACIOFLUVIAL___peak	NA	NA	-13.5423	-9.66235	-9.37029	NA	NA	precip_mean*temp_mean	precip_mean*SED_GLACIGENIC___peak	SED_GLACIOFLUVIAL___peak*MET_SED_GENERIC___ridge
Picea_sitchensis	common	0.23857	0.536481	0.74103	SED_GLACIGENIC___pit	MET_SED_GENERIC___spur	SED_GLACIOFLUVIAL___peak	forms_spur	SED_GLACIGENIC___spur	11.125	9.76832	8.61627	8.36735	7.67287	elev_mean	NA	NA	NA	NA	-14.9852	NA	NA	NA	NA	MET_SED_GENERIC___spur*elev_mean	SED_GLACIOFLUVIAL___peak*elev_mean	forms_spur*SED_ALLUVIAL___valley
Pilosella_aurantiaca	common	0.140746	0.445475	0.82068	SED_ALLUVIAL_TERRACE____slope	SED_GLACIOFLUVIAL___footslope	SED_GLACIGENIC___spur	NA	NA	34.9776	12.3273	12.1349	NA	NA	elev_mean	NA	NA	NA	NA	-40.5602	NA	NA	NA	NA	elev_mean*SED_ALLUVIAL_TERRACE____slope	SED_GLACIOFLUVIAL___footslope*SED_ALLUVIAL_TERRACE____slope	NA
Pilosella_officinarum	common	0.279592	0.483069	0.71768	forms_pit	SED_ALLUVIAL___spur	SED_GLACIGENIC___spur	SED_ALLUVIAL___pit	river_lngth_m	24.4485	10.1407	9.13504	6.06847	5.68608	elev_mean	slope_mean	SED_GLACIOFLUVIAL___valley	SED_ALLUVIAL_TERRACE____hollow	NA	-11.6544	-10.7811	-7.33286	-7.27534	NA	elev_mean*forms_pit	SED_GLACIGENIC___spur*forms_pit	slope_mean*forms_pit
Pimpinella_saxifraga	common	0.162694	0.397985	0.79687	SED_ALLUVIAL___valley	SED_ALLUVIAL_TERRACE____slope	SED_GLACIOFLUVIAL___hollow	NA	NA	30.8807	27.9582	21.0596	NA	NA	SED_GLACIOFLUVIAL___valley	NA	NA	NA	NA	-20.1014	NA	NA	NA	NA	SED_ALLUVIAL_TERRACE____slope*SED_ALLUVIAL___valley	SED_GLACIOFLUVIAL___hollow*SED_ALLUVIAL___valley	NA
Pinguicula_vulgaris	common	0.160849	0.394643	0.61497	precip_mean	slope_sd	SED_GLACIGENIC___slope	SED_GLACIGENIC___ridge	slope_mean	9.86932	8.23205	8.22815	7.5739	6.25813	temp_mean	elev_mean	MET_SED_GENERIC___hollow	forms_valley	NA	-8.97007	-8.35715	-7.20816	-6.64471	NA	SED_GLACIGENIC___valley*precip_mean	elev_mean*slope_sd	slope_mean*elev_mean
Pinus_contorta	common	0.170701	0.627604	0.78243	precip_mean	SED_GLACIGENIC___peak	forms_pit	SED_GLACIGENIC___pit	MET_SED_GENERIC___pit	13.5999	9.18333	9.13068	6.83381	6.65892	slope_mean	elev_mean	SED_MIRE_OR_BOG___pit	NA	NA	-9.63559	-8.62677	-5.39955	NA	NA	SED_GLACIOFLUVIAL___pit*elev_mean	SED_GLACIGENIC___slope*precip_mean	forms_pit*precip_mean
Pinus_sylvestris	rare	0.430828	0.595035	0.75612	forms_hollow	SED_GLACIGENIC___pit	SED_GLACIGENIC___slope	NA	NA	7.36323	6.06827	5.79647	NA	NA	elev_mean	precip_mean	slope_mean	river_lngth_m	elev_sd	-43.3953	-11.2143	-10.0822	-8.54526	-7.53491	forms_hollow*SED_GLACIGENIC___slope	precip_mean*elev_mean	forms_hollow*elev_mean
Plantago_lanceolata	common	0.306443	0.431781	0.7114	SED_ALLUVIAL___spur	forms_pit	river_lngth_m	NA	NA	14.4591	13.2704	12.9903	NA	NA	elev_mean	temp_mean	NA	NA	NA	-46.3557	-12.9245	NA	NA	NA	temp_mean*elev_mean	river_lngth_m*elev_mean	NA
Plantago_major	common	0.350788	0.509681	0.78353	forms_pit	SED_ALLUVIAL___hollow	temp_mean	SED_GLACIGENIC___spur	SED_ALLUVIAL___pit	9.78919	8.70087	8.19952	7.42774	6.98896	elev_mean	elev_sd	precip_mean	NA	NA	-40.7841	-9.57226	-8.5374	NA	NA	precip_mean*elev_mean	forms_pit*elev_mean	SED_ALLUVIAL___hollow*forms_pit
Plantago_maritima	common	0.158028	0.640263	0.76317	SED_MIRE_OR_BOG___peak	SED_GLACIGENIC___slope	SED_GLACIOFLUVIAL___slope	SED_GLACIGENIC___pit	SED_GLACIOFLUVIAL___hollow	9.27908	8.59966	7.86349	7.33536	5.87628	slope_mean	forms_ridge	elev_sd	precip_mean	NA	-12.3292	-12.0052	-8.09232	-6.12982	NA	forms_ridge*SED_GLACIGENIC___ridge	elev_sd*SED_GLACIOFLUVIAL___slope	slope_mean*SED_GLACIOFLUVIAL___slope
Platanthera_chlorantha	rare	0.141911	0.721442	0.77192	SED_ALLUVIAL___spur	river_lngth_m	SED_ALLUVIAL___ridge	SED_GLACIOFLUVIAL___ridge	SED_GLACIOFLUVIAL___slope	28.2365	28.1528	17.1882	14.1672	12.2553	NA	NA	NA	NA	NA	NA	NA	NA	NA	NA	SED_GLACIOFLUVIAL___ridge*SED_ALLUVIAL___ridge	SED_ALLUVIAL___ridge*SED_ALLUVIAL___spur	NA
Poa_annua	common	0.285011	0.428265	0.71506	SED_ALLUVIAL___slope	SED_GLACIGENIC___spur	temp_mean	NA	NA	22.9723	17.1624	13.4525	NA	NA	elev_mean	NA	NA	NA	NA	-46.4127	NA	NA	NA	NA	SED_ALLUVIAL___slope*elev_mean	SED_GLACIGENIC___spur*elev_mean	NA
Poa_humilis	common	0.128403	0.391219	0.63695	SED_GLACIGENIC___pit	IGN_INTRUSIVE___spur	SED_GLACIOFLUVIAL___slope	SED_GLACIGENIC___footslope	forms_pit	17.2981	9.55322	6.65259	6.1182	5.96922	SED_ALLUVIAL___hollow	elev_sd	elev_mean	SED_ALLUVIAL___peak	slope_mean	-17.1942	-10.8823	-9.47748	-8.45943	-5.16573	SED_ALLUVIAL___hollow*SED_GLACIGENIC___pit	IGN_INTRUSIVE___spur*SED_GLACIGENIC___pit	SED_GLACIOFLUVIAL___slope*elev_sd
Poa_nemoralis	common	0.151579	0.46723	0.77087	SED_ALLUVIAL_TERRACE____peak	slope_sd	temp_mean	MET_SED_GENERIC___pit	NA	19.3597	16.3655	13.1427	6.32077	NA	elev_mean	precip_mean	NA	NA	NA	-23.3981	-21.4132	NA	NA	NA	slope_sd*elev_mean	MET_SED_GENERIC___pit*precip_mean	NA
Poa_pratensis_s.l.	common	0.1229	0.542499	0.70106	SED_ALLUVIAL___pit	SED_GLACIGENIC___slope	SED_GLACIOFLUVIAL___spur	SED_GLACIOFLUVIAL___valley	SED_ALLUVIAL___hollow	16.2271	12.7593	10.548	9.18627	7.54045	elev_mean	precip_mean	NA	NA	NA	-11.4521	-4.53395	NA	NA	NA	SED_GLACIOFLUVIAL___spur*SED_GLACIGENIC___slope	SED_GLACIOFLUVIAL___valley*SED_ALLUVIAL___pit	slope_mean*SED_GLACIOFLUVIAL___spur
Poa_pratensis_s.s.	common	0.208478	0.626799	0.79107	SED_GLACIOFLUVIAL___pit	SED_ALLUVIAL___spur	SED_ALLUVIAL_TERRACE____hollow	SED_ALLUVIAL___valley	SED_MIRE_OR_BOG___spur	12.6725	9.73386	8.01795	7.49864	7.38006	precip_mean	forms_ridge	elev_mean	forms_valley	NA	-15.2537	-10.6095	-10.1072	-5.27922	NA	SED_ALLUVIAL___valley*SED_ALLUVIAL___spur	SED_ALLUVIAL_TERRACE____hollow*precip_mean	SED_MIRE_OR_BOG___spur*SED_ALLUVIAL___spur
Poa_trivialis	common	0.349763	0.460635	0.80068	SED_ALLUVIAL___pit	NA	NA	NA	NA	23.5656	NA	NA	NA	NA	elev_mean	precip_mean	temp_mean	NA	NA	-37.0117	-25.3454	-14.0773	NA	NA	temp_mean*elev_mean	temp_mean*SED_ALLUVIAL___pit	NA
Polemonium_caeruleum	common	0.0789809	0.442279	0.76672	SED_ALLUVIAL___valley	SED_ALLUVIAL_TERRACE____peak	SED_ALLUVIAL_TERRACE____spur	SED_GLACIGENIC___ridge	SED_GLACIGENIC___spur	28.5048	20.0543	16.2637	14.9081	5.68515	slope_mean	precip_mean	NA	NA	NA	-10.7179	-3.8661	NA	NA	NA	SED_ALLUVIAL___valley*SED_ALLUVIAL_TERRACE____peak	SED_ALLUVIAL_TERRACE____spur*SED_GLACIGENIC___ridge	NA
Polygala_serpyllifolia	common	0.172831	0.275999	0.62075	temp_mean	river_lngth_m	SED_GLACIGENIC___spur	NA	NA	23.8984	17.1788	15.8142	NA	NA	elev_mean	NA	NA	NA	NA	-43.1087	NA	NA	NA	NA	temp_mean*elev_mean	SED_GLACIGENIC___spur*elev_mean	NA
Polygala_vulgaris	common	0.0746795	0.426308	0.63153	SED_ALLUVIAL___pit	SED_GLACIGENIC___spur	SED_GLACIOFLUVIAL___valley	forms_valley	NA	21.9078	20.7561	20.6693	16.4139	NA	precip_mean	NA	NA	NA	NA	-20.2528	NA	NA	NA	NA	SED_GLACIOFLUVIAL___valley*SED_GLACIGENIC___spur	precip_mean*SED_ALLUVIAL___pit	NA
Polygonum_aviculare_agg.	common	0.0829113	0.465784	0.80542	SED_ALLUVIAL___pit	SED_GLACIGENIC___hollow	SED_ALLUVIAL___valley	SED_ALLUVIAL___hollow	NA	54.5204	20.4183	11.7927	9.0568	NA	forms_spur	NA	NA	NA	NA	-4.21177	NA	NA	NA	NA	SED_GLACIGENIC___hollow*SED_ALLUVIAL___pit	SED_ALLUVIAL___valley*SED_ALLUVIAL___pit	NA
Polygonum_aviculare_s.s.	common	0.282465	0.581625	0.82183	SED_GLACIGENIC___spur	SED_GLACIGENIC___hollow	SED_ALLUVIAL_TERRACE____pit	SED_GLACIGENIC___slope	SED_GLACIGENIC___pit	9.26653	8.95022	8.85794	7.0616	6.33793	elev_mean	precip_mean	SED_GLACIGENIC___peak	SED_GLACIGENIC___ridge	NA	-32.2526	-14.3788	-7.11044	-5.78387	NA	SED_GLACIGENIC___hollow*elev_mean	precip_mean*elev_mean	SED_GLACIGENIC___slope*SED_GLACIGENIC___spur
Polypodium_vulgare_s.s.	common	0.236919	0.574753	0.74602	slope_sd	temp_mean	SED_GLACIGENIC___ridge	MET_SED_GENERIC___peak	MET_SED_GENERIC___pit	12.0483	9.77865	7.13159	6.66265	6.58214	forms_valley	river_lngth_m	precip_mean	elev_mean	NA	-9.63227	-8.67616	-7.63151	-7.59286	NA	forms_valley*river_lngth_m	SED_ALLUVIAL_TERRACE____valley*slope_sd	slope_sd*SED_GLACIGENIC___ridge
Polystichum_aculeatum	common	0.227279	0.868666	0.8849	SED_GLACIGENIC___spur	slope_mean	MET_SED_GENERIC___slope	slope_sd	MET_SED_GENERIC___peak	20.0592	17.5401	16.3084	14.843	9.95133	precip_mean	NA	NA	NA	NA	-13.0597	NA	NA	NA	NA	SED_GLACIGENIC___spur*slope_mean	MET_SED_GENERIC___slope*slope_sd	NA
Polystichum_lonchitis	rare	0.295436	0.580112	0.84199	slope_sd	slope_mean	NA	NA	NA	27.1686	19.2405	NA	NA	NA	MET_SED_GENERIC___hollow	precip_mean	NA	NA	NA	-27.8053	-25.7857	NA	NA	NA	precip_mean*slope_sd	MET_SED_GENERIC___hollow*slope_sd	NA
Populus_tremula	common	0.469451	0.644644	0.83429	forms_spur	slope_sd	SED_ALLUVIAL___hollow	temp_mean	NA	13.2866	11.8002	9.15882	4.55376	NA	elev_mean	precip_mean	SED_GLACIOFLUVIAL___spur	NA	NA	-44.172	-8.89932	-8.12924	NA	NA	slope_sd*elev_mean	slope_sd*forms_spur	NA
Populus_trichocarpa	common	0.182741	0.831196	0.94777	SED_ALLUVIAL___ridge	NA	NA	NA	NA	27.1437	NA	NA	NA	NA	SED_ALLUVIAL___pit	SED_GLACIGENIC___peak	SED_ALLUVIAL___peak	NA	NA	-42.7829	-23.0963	-6.97714	NA	NA	SED_ALLUVIAL___pit*SED_ALLUVIAL___ridge	SED_GLACIGENIC___peak*SED_ALLUVIAL___ridge	NA
Potamogeton_natans	common	0.21001	0.563914	0.87389	lake_area_m2	temp_mean	SED_GLACIOFLUVIAL___pit	SED_GLACIGENIC___hollow	NA	44.3953	19.5446	18.2018	17.8583	NA	NA	NA	NA	NA	NA	NA	NA	NA	NA	NA	temp_mean*lake_area_m2	SED_GLACIGENIC___hollow*lake_area_m2	NA
Potamogeton_polygonifolius	common	0.261599	0.434774	0.72684	temp_mean	SED_GLACIGENIC___slope	SED_GLACIOFLUVIAL___pit	SED_MIRE_OR_BOG___pit	lake_area_m2	16.9302	15.4069	15.0643	14.6692	9.94623	elev_mean	NA	NA	NA	NA	-18.0392	NA	NA	NA	NA	SED_GLACIGENIC___slope*forms_pit	SED_GLACIGENIC___slope*SED_GLACIOFLUVIAL___pit	NA
Potentilla_anserina	common	0.313334	0.629495	0.85293	SED_GLACIOFLUVIAL___slope	precip_mean	SED_GLACIOFLUVIAL___valley	lake_area_m2	temp_mean	13.7229	12.9142	10.1317	7.21463	6.81072	elev_mean	slope_sd	forms_spur	SED_GLACIOFLUVIAL___hollow	NA	-29.0039	-7.94875	-6.82014	-3.38015	NA	forms_spur*elev_mean	precip_mean*elev_mean	slope_sd*elev_mean
Potentilla_crantzii	rare	0.284021	0.715018	0.85656	MET_SED_GENERIC___hollow	MET_SED_GENERIC___slope	IGN_INTRUSIVE___hollow	MET_SED_GENERIC___valley	MET_SED_GENERIC___spur	18.601	16.5274	16.2112	13.3277	11.765	MET_SED_GENERIC___ridge	NA	NA	NA	NA	-14.031	NA	NA	NA	NA	MET_SED_GENERIC___slope*MET_SED_GENERIC___hollow	SED_GLACIGENIC___valley*MET_SED_GENERIC___hollow	NA
Potentilla_erecta	common	0.216497	0.354577	0.62742	forms_spur	forms_pit	temp_mean	precip_mean	river_lngth_m	11.8556	9.52173	8.4512	8.13234	6.29144	elev_mean	forms_ridge	SED_MIRE_OR_BOG___ridge	NA	NA	-37.4823	-9.65983	-8.60558	NA	NA	precip_mean*elev_mean	river_lngth_m*temp_mean	forms_spur*elev_mean
Potentilla_erecta_subsp._erecta	common	0.0445465	0.673655	0.75649	forms_pit	SED_GLACIOFLUVIAL___footslope	SED_GLACIGENIC___hollow	forms_hollow	SED_LACUSTRINE___pit	29.2645	11.7674	9.16195	8.0375	7.67717	elev_sd	NA	NA	NA	NA	-10.1467	NA	NA	NA	NA	SED_ALLUVIAL_TERRACE____pit*SED_GLACIGENIC___hollow	forms_slope*forms_pit	SED_GLACIOFLUVIAL___footslope*forms_hollow
Potentilla_sterilis	common	0.156598	0.53712	0.70223	SED_GLACIGENIC___spur	SED_ALLUVIAL___pit	MET_SED_GENERIC___slope	slope_mean	MET_SED_GENERIC___pit	26.2264	19.7603	17.7137	12.9637	11.9167	NA	NA	NA	NA	NA	NA	NA	NA	NA	NA	MET_SED_GENERIC___slope*SED_GLACIGENIC___spur	MET_SED_GENERIC___pit*MET_SED_GENERIC___slope	NA
Primula_veris	common	0.264189	0.757723	0.91858	SED_GLACIGENIC___spur	SED_GLACIOFLUVIAL___slope	NA	NA	NA	9.87534	9.46001	NA	NA	NA	SED_ALLUVIAL___valley	elev_mean	precip_mean	NA	NA	-40.51	-29.5765	-10.5782	NA	NA	SED_GLACIGENIC___spur*precip_mean	SED_ALLUVIAL___valley*elev_mean	NA
Primula_vulgaris	common	0.250856	0.563562	0.7956	SED_GLACIGENIC___spur	MET_SED_GENERIC___slope	MET_SED_GENERIC___spur	NA	NA	22.2263	20.8101	17.0824	NA	NA	elev_mean	NA	NA	NA	NA	-39.8812	NA	NA	NA	NA	MET_SED_GENERIC___slope*SED_GLACIGENIC___spur	elev_mean*SED_GLACIGENIC___spur	NA
Prunella_vulgaris	common	0.269974	0.440861	0.69087	river_lngth_m	forms_spur	SED_GLACIOFLUVIAL___hollow	SED_ALLUVIAL_TERRACE____slope	slope_sd	11.0941	7.75919	6.92601	6.7277	6.36405	elev_mean	NA	NA	NA	NA	-31.845	NA	NA	NA	NA	slope_sd*elev_mean	precip_mean*elev_mean	SED_GLACIOFLUVIAL___hollow*elev_mean
Prunus_avium	common	0.175572	0.440766	0.78973	SED_GLACIGENIC___spur	temp_mean	NA	NA	NA	27.0302	14.8371	NA	NA	NA	elev_mean	precip_mean	NA	NA	NA	-35.0147	-23.118	NA	NA	NA	SED_GLACIGENIC___spur*elev_mean	precip_mean*elev_mean	NA
Prunus_padus	common	0.392419	0.542236	0.85219	forms_pit	SED_ALLUVIAL___pit	NA	NA	NA	20.5156	18.8822	NA	NA	NA	elev_mean	precip_mean	NA	NA	NA	-47.5671	-13.035	NA	NA	NA	SED_ALLUVIAL___pit*forms_pit	SED_ALLUVIAL___pit*precip_mean	NA
Prunus_spinosa	common	0.200587	0.660966	0.8787	slope_sd	SED_ALLUVIAL___pit	SED_ALLUVIAL___spur	NA	NA	24.153	17.7027	12.8832	NA	NA	elev_mean	precip_mean	NA	NA	NA	-24.8489	-20.4122	NA	NA	NA	slope_sd*elev_mean	slope_sd*SED_ALLUVIAL___pit	NA
Pseudotsuga_menziesii	common	0.253771	0.874118	0.90617	temp_mean	SED_GLACIGENIC___spur	SED_ALLUVIAL_TERRACE____peak	SED_GLACIOFLUVIAL___pit	SED_ALLUVIAL___hollow	14.4783	8.78579	6.69494	6.49366	6.07949	precip_mean	elev_mean	SED_GLACIOFLUVIAL___ridge	SED_ALLUVIAL___slope	NA	-15.5067	-15.1529	-9.9548	-7.13737	NA	elev_mean*precip_mean	SED_ALLUVIAL___slope*SED_ALLUVIAL___hollow	precip_mean*temp_mean
Pteridium_aquilinum	common	0.41674	0.600563	0.82745	temp_mean	slope_mean	SED_GLACIOFLUVIAL___hollow	forms_spur	forms_pit	16.8689	16.4929	9.07389	9.02558	7.37494	elev_mean	SED_GLACIOFLUVIAL___spur	precip_mean	NA	NA	-22.4924	-7.51351	-5.49433	NA	NA	slope_mean*elev_mean	slope_mean*temp_mean	forms_spur*elev_mean
Puccinellia_distans_subsp._distans	common	0.2446	0.666221	0.81139	forms_slope	SED_ALLUVIAL___spur	SED_GLACIOFLUVIAL___slope	forms_footslope	SED_GLACIGENIC___pit	17.1227	10.4221	6.83585	6.79757	5.82217	elev_sd	SED_GLACIGENIC___peak	precip_mean	SED_GLACIGENIC___hollow	river_lngth_m	-11.7077	-11.6924	-10.5695	-9.63511	-5.59762	SED_ALLUVIAL___spur*forms_slope	SED_GLACIGENIC___peak*forms_slope	SED_GLACIGENIC___hollow*SED_GLACIOFLUVIAL___slope
Pyrola_media	rare	0.280696	0.517392	0.72799	IGN_INTRUSIVE___slope	SED_MIRE_OR_BOG___pit	MET_IGN_INTRUSIVE___spur	temp_mean	NA	10.9001	10.2218	7.12116	6.57966	NA	elev_mean	precip_mean	forms_pit	SED_GLACIGENIC___spur	NA	-28.4689	-14.2801	-13.6659	-8.7623	NA	MET_IGN_INTRUSIVE___spur*elev_mean	temp_mean*IGN_INTRUSIVE___slope	forms_pit*elev_mean
Pyrola_minor	common	0.307667	0.453727	0.75059	SED_MIRE_OR_BOG___ridge	SED_GLACIOFLUVIAL___peak	SED_GLACIOFLUVIAL___pit	NA	NA	24.0585	22.85	20.292	NA	NA	elev_mean	NA	NA	NA	NA	-32.7995	NA	NA	NA	NA	SED_MIRE_OR_BOG___ridge*SED_GLACIOFLUVIAL___pit	SED_GLACIOFLUVIAL___peak*elev_mean	NA
Quercus	common	0.190413	0.846316	0.87183	slope_sd	MET_SED_GENERIC___ridge	SED_GLACIOFLUVIAL___peak	temp_mean	SED_ALLUVIAL___valley	10.7371	10.0543	8.2277	6.9525	6.94566	SED_ALLUVIAL_TERRACE____footslope	elev_mean	forms_ridge	forms_peak	NA	-11.7792	-11.5341	-6.36722	-3.20634	NA	slope_sd*elev_mean	forms_ridge*SED_GLACIOFLUVIAL___peak	SED_ALLUVIAL_TERRACE____hollow*temp_mean
Quercus_petraea	common	0.114073	0.597553	0.88181	SED_GLACIOFLUVIAL___pit	SED_ALLUVIAL_TERRACE____hollow	SED_ALLUVIAL___pit	NA	NA	32.172	31.7445	22.7466	NA	NA	elev_mean	NA	NA	NA	NA	-13.3369	NA	NA	NA	NA	SED_ALLUVIAL_TERRACE____hollow*SED_GLACIOFLUVIAL___pit	SED_ALLUVIAL___pit*SED_GLACIOFLUVIAL___pit	NA
Quercus_robur	common	0.201123	0.631389	0.89414	slope_sd	SED_GLACIOFLUVIAL___peak	SED_ALLUVIAL___hollow	temp_mean	slope_mean	13.0284	12.9182	10.8873	9.35311	7.13925	elev_mean	NA	NA	NA	NA	-26.1611	NA	NA	NA	NA	slope_sd*elev_mean	SED_ALLUVIAL___hollow*elev_mean	slope_mean*elev_mean
Ranunculus_acris	common	0.222406	0.374998	0.65227	river_lngth_m	temp_mean	SED_ALLUVIAL___spur	MET_SED_GENERIC___hollow	SED_GLACIOFLUVIAL___hollow	17.6284	6.16355	5.79621	5.48378	5.17512	elev_mean	precip_mean	NA	NA	NA	-28.4045	-12.2172	NA	NA	NA	river_lngth_m*elev_mean	precip_mean*elev_mean	SED_GLACIGENIC___slope*precip_mean
Ranunculus_bulbosus	common	0.205463	0.72631	0.82181	SED_GLACIOFLUVIAL___peak	SED_GLACIOFLUVIAL___slope	SED_ALLUVIAL___slope	precip_mean	river_lngth_m	11.8044	9.05261	8.86051	8.31343	8.30751	elev_mean	NA	NA	NA	NA	-12.8858	NA	NA	NA	NA	precip_mean*elev_mean	MET_SED_GENERIC___slope*elev_mean	forms_spur*SED_GLACIOFLUVIAL___slope
Ranunculus_flammula	common	0.239728	0.416015	0.68133	river_lngth_m	lake_area_m2	forms_pit	SED_ALLUVIAL___spur	temp_mean	17.4645	10.6203	9.90598	8.06089	7.91644	elev_mean	NA	NA	NA	NA	-31.9262	NA	NA	NA	NA	SED_GLACIOFLUVIAL___spur*river_lngth_m	river_lngth_m*elev_mean	SED_ALLUVIAL___spur*river_lngth_m
Ranunculus_hederaceus	common	0.0892771	0.623615	0.83301	forms_valley	SED_GLACIGENIC___spur	SED_GLACIGENIC___hollow	forms_spur	NA	29.6569	22.6993	14.4041	10.8065	NA	elev_mean	NA	NA	NA	NA	-22.4333	NA	NA	NA	NA	elev_mean*SED_GLACIGENIC___hollow	SED_GLACIGENIC___hollow*SED_GLACIGENIC___spur	NA
Ranunculus_repens	common	0.35893	0.485981	0.75758	SED_ALLUVIAL___spur	SED_GLACIOFLUVIAL___hollow	temp_mean	SED_GLACIGENIC___ridge	river_lngth_m	17.7784	9.55917	6.67065	6.54545	5.38205	elev_mean	precip_mean	NA	NA	NA	-35.9178	-13.6464	NA	NA	NA	river_lngth_m*SED_ALLUVIAL___spur	SED_ALLUVIAL___spur*elev_mean	precip_mean*elev_mean
Rheum_x_rhabarbarum	common	0.149574	0.714777	0.83722	forms_spur	SED_ALLUVIAL_TERRACE____footslope	forms_footslope	SED_ALLUVIAL___valley	SED_ALLUVIAL_TERRACE____slope	11.1864	9.51509	9.23683	8.28238	7.85999	precip_mean	NA	NA	NA	NA	-11.9474	NA	NA	NA	NA	SED_ALLUVIAL___pit*forms_spur	SED_ALLUVIAL___valley*SED_ALLUVIAL_TERRACE____slope	SED_GLACIOFLUVIAL___valley*SED_ALLUVIAL___peak
Rhinanthus_minor	common	0.21283	0.451339	0.68483	elev_sd	forms_pit	precip_mean	SED_ALLUVIAL___spur	NA	24.3602	20.1114	14.2818	13.4595	NA	elev_mean	NA	NA	NA	NA	-27.7871	NA	NA	NA	NA	precip_mean*elev_mean	elev_sd*precip_mean	NA
Rhododendron_ponticum	common	0.221362	0.481447	0.8226	SED_ALLUVIAL___spur	temp_mean	NA	NA	NA	24.8693	22.1763	NA	NA	NA	elev_mean	SED_ALLUVIAL___slope	NA	NA	NA	-34.9683	-17.9861	NA	NA	NA	SED_ALLUVIAL___spur*elev_mean	temp_mean*elev_mean	NA
Ribes_nigrum	common	0.22388	0.570794	0.79293	SED_ALLUVIAL___spur	SED_ALLUVIAL___peak	NA	NA	NA	26.3517	15.6042	NA	NA	NA	precip_mean	SED_GLACIOFLUVIAL___ridge	NA	NA	NA	-32.6474	-25.3966	NA	NA	NA	SED_GLACIOFLUVIAL___ridge*SED_ALLUVIAL___spur	SED_ALLUVIAL___peak*SED_ALLUVIAL___spur	NA
Ribes_rubrum	common	0.345314	0.526963	0.88986	SED_ALLUVIAL_TERRACE____peak	SED_ALLUVIAL_TERRACE____pit	NA	NA	NA	30.9317	8.62022	NA	NA	NA	elev_mean	precip_mean	NA	NA	NA	-36.0465	-24.4016	NA	NA	NA	precip_mean*elev_mean	SED_ALLUVIAL_TERRACE____peak*elev_mean	NA
Ribes_sanguineum	common	0.130635	0.749124	0.8777	SED_GLACIOFLUVIAL___hollow	SED_GLACIOFLUVIAL___slope	SED_ALLUVIAL___spur	NA	NA	18.0871	17.1618	17.0227	NA	NA	precip_mean	SED_GLACIOFLUVIAL___valley	NA	NA	NA	-37.8762	-9.85225	NA	NA	NA	SED_GLACIOFLUVIAL___slope*SED_ALLUVIAL___spur	SED_GLACIOFLUVIAL___valley*SED_GLACIOFLUVIAL___hollow	NA
Ribes_spicatum	rare	0.230328	0.687327	0.82132	SED_ALLUVIAL___spur	river_lngth_m	SED_GLACIOFLUVIAL___hollow	forms_shoulder	forms_hollow	15.3354	6.00705	4.86879	4.5236	2.97351	precip_mean	elev_mean	forms_slope	slope_mean	NA	-32.7681	-15.818	-7.81283	-7.05661	NA	SED_ALLUVIAL___spur*precip_mean	forms_slope*SED_ALLUVIAL___spur	elev_mean*precip_mean
Ribes_uva.crispa	common	0.323996	0.693589	0.86051	SED_GLACIGENIC___pit	SED_ALLUVIAL_TERRACE____slope	SED_GLACIOFLUVIAL___spur	SED_ALLUVIAL_TERRACE____peak	SED_GLACIGENIC___ridge	16.6969	9.40141	8.8373	8.50193	7.84312	precip_mean	elev_mean	NA	NA	NA	-15.0089	-12.1269	NA	NA	NA	SED_ALLUVIAL_TERRACE____slope*SED_GLACIGENIC___pit	SED_GLACIGENIC___ridge*precip_mean	SED_GLACIOFLUVIAL___spur*SED_ALLUVIAL___peak
Rosa	common	0.28023	0.464223	0.82483	SED_ALLUVIAL___spur	SED_ALLUVIAL___ridge	SED_GLACIGENIC___ridge	NA	NA	27.165	23.0313	16.2515	NA	NA	precip_mean	NA	NA	NA	NA	-33.5522	NA	NA	NA	NA	SED_GLACIGENIC___ridge*precip_mean	SED_ALLUVIAL___ridge*SED_ALLUVIAL___spur	NA
Rosa_caesia_subsp._vosagiaca	common	0.146254	0.650084	0.88788	SED_GLACIOFLUVIAL___slope	SED_ALLUVIAL___ridge	SED_ALLUVIAL___spur	NA	NA	23.0563	21.6816	19.1318	NA	NA	precip_mean	NA	NA	NA	NA	-36.1304	NA	NA	NA	NA	SED_ALLUVIAL___spur*precip_mean	SED_ALLUVIAL___ridge*precip_mean	NA
Rosa_mollis_s.s.	common	0.122219	0.453586	0.77466	SED_ALLUVIAL_TERRACE____spur	SED_ALLUVIAL___spur	SED_GLACIOFLUVIAL___peak	NA	NA	35.6759	28.026	13.1569	NA	NA	precip_mean	NA	NA	NA	NA	-23.1411	NA	NA	NA	NA	SED_GLACIOFLUVIAL___peak*SED_ALLUVIAL_TERRACE____spur	SED_ALLUVIAL___spur*SED_ALLUVIAL_TERRACE____spur	NA
Rosa_sherardii	common	0.159016	0.644419	0.83274	elev_sd	SED_LACUSTRINE___pit	SED_GLACIGENIC___pit	SED_ALLUVIAL___spur	NA	35.7387	19.7028	13.5158	8.91859	NA	elev_mean	NA	NA	NA	NA	-22.1241	NA	NA	NA	NA	elev_sd*SED_GLACIGENIC___pit	elev_sd*SED_ALLUVIAL___spur	NA
Rubus_chamaemorus	common	0.386361	0.527703	0.84038	elev_mean	IGN_INTRUSIVE___ridge	MET_SED_GENERIC___peak	IGN_INTRUSIVE___slope	SED_MIRE_OR_BOG___ridge	46.9853	7.37724	6.55599	5.64746	5.40869	temp_mean	NA	NA	NA	NA	-19.1578	NA	NA	NA	NA	MET_SED_GENERIC___peak*elev_mean	IGN_INTRUSIVE___ridge*temp_mean	IGN_INTRUSIVE___ridge*elev_mean
Rubus_fruticosus_agg.	common	0.166794	0.495862	0.79374	temp_mean	precip_mean	MET_SED_GENERIC___valley	SED_ALLUVIAL___ridge	SED_GLACIOFLUVIAL___slope	27.3311	16.0615	14.427	9.54893	9.37126	elev_mean	NA	NA	NA	NA	-23.2602	NA	NA	NA	NA	MET_SED_GENERIC___valley*elev_mean	precip_mean*elev_mean	NA
Rubus_idaeus	common	0.348902	0.54211	0.77435	SED_ALLUVIAL___spur	forms_pit	temp_mean	slope_sd	forms_spur	12.3743	11.2	8.34279	8.06736	7.69456	elev_mean	precip_mean	NA	NA	NA	-27.1162	-10.525	NA	NA	NA	SED_GLACIOFLUVIAL___slope*forms_spur	slope_sd*temp_mean	forms_spur*elev_mean
Rubus_saxatilis	common	0.116995	0.404781	0.70175	MET_SED_GENERIC___slope	slope_sd	SED_GLACIGENIC___spur	MET_SED_GENERIC___pit	NA	31.6711	30.4954	20.0081	17.8254	NA	NA	NA	NA	NA	NA	NA	NA	NA	NA	NA	slope_sd*MET_SED_GENERIC___slope	SED_GLACIGENIC___spur*slope_sd	NA
Rumex_acetosa	common	0.230117	0.363688	0.65636	SED_ALLUVIAL___spur	precip_mean	river_lngth_m	temp_mean	NA	27.9024	20.346	18.8324	13.5648	NA	elev_mean	NA	NA	NA	NA	-19.3544	NA	NA	NA	NA	river_lngth_m*precip_mean	elev_mean*precip_mean	NA
Rumex_acetosa_subsp._acetosa	common	0.215248	0.464662	0.7302	SED_GLACIGENIC___ridge	SED_GLACIGENIC___slope	SED_ALLUVIAL___spur	NA	NA	26.3942	25.8528	20.1372	NA	NA	precip_mean	NA	NA	NA	NA	-27.6157	NA	NA	NA	NA	SED_GLACIGENIC___ridge*precip_mean	SED_GLACIGENIC___slope*precip_mean	NA
Rumex_acetosella	common	0.219974	0.43562	0.69683	SED_GLACIOFLUVIAL___pit	SED_ALLUVIAL___pit	precip_mean	SED_GLACIOFLUVIAL___spur	SED_ALLUVIAL___spur	7.05446	6.50365	6.40268	5.88459	5.13736	elev_mean	SED_GLACIGENIC___ridge	slope_mean	SED_GLACIGENIC___pit	slope_sd	-21.2732	-7.02897	-5.21862	-4.06638	-3.52979	precip_mean*SED_GLACIOFLUVIAL___pit	precip_mean*temp_mean	SED_GLACIOFLUVIAL___spur*SED_GLACIOFLUVIAL___pit
Rumex_acetosella_subsp._acetosella	common	0.190767	0.587419	0.75699	SED_GLACIGENIC___ridge	SED_ALLUVIAL___spur	SED_ALLUVIAL_TERRACE____hollow	SED_GLACIGENIC___slope	forms_slope	11.4402	11.0734	10.6431	10.0562	7.68798	precip_mean	elev_sd	elev_mean	temp_mean	NA	-13.3646	-12.7887	-12.0993	-6.67704	NA	temp_mean*elev_mean	SED_ALLUVIAL_TERRACE____hollow*SED_GLACIGENIC___ridge	precip_mean*elev_mean
Rumex_crispus	common	0.181605	0.547804	0.78779	SED_ALLUVIAL___slope	SED_GLACIOFLUVIAL___valley	forms_footslope	SED_GLACIOFLUVIAL___hollow	NA	33.0933	17.1244	15.1272	14.6848	NA	elev_mean	NA	NA	NA	NA	-19.9703	NA	NA	NA	NA	SED_ALLUVIAL___slope*elev_mean	SED_GLACIOFLUVIAL___hollow*SED_ALLUVIAL___slope	NA
Rumex_crispus_subsp._crispus	common	0.043895	0.764914	0.79551	SED_ALLUVIAL___hollow	SED_GLACIOFLUVIAL___valley	SED_ALLUVIAL___spur	SED_ALLUVIAL___pit	SED_ALLUVIAL_TERRACE____footslope	14.918	13.2727	9.58012	9.32168	5.58938	precip_mean	elev_mean	slope_sd	SED_ALLUVIAL___peak	forms_hollow	-11.3377	-5.69302	-5.09474	-3.26788	-0.98551	forms_spur*SED_ALLUVIAL___spur	SED_ALLUVIAL___spur*SED_ALLUVIAL___hollow	SED_GLACIOFLUVIAL___valley*SED_ALLUVIAL___spur
Rumex_longifolius	common	0.306413	0.545379	0.78755	forms_pit	SED_GLACIGENIC___spur	SED_ALLUVIAL___valley	forms_slope	SED_GLACIGENIC___slope	10.9592	8.24764	8.09951	6.37319	5.96976	elev_mean	precip_mean	slope_mean	NA	NA	-25.6835	-14.0935	-10.5144	NA	NA	precip_mean*elev_mean	SED_GLACIGENIC___spur*SED_ALLUVIAL___valley	SED_GLACIGENIC___spur*forms_pit
Rumex_longifolius_x_obtusifolius_._R._x_hybridus	common	0.311371	0.55285	0.84438	SED_GLACIGENIC___ridge	NA	NA	NA	NA	15.8797	NA	NA	NA	NA	precip_mean	elev_mean	slope_mean	NA	NA	-31.8569	-29.6862	-22.5772	NA	NA	slope_mean*precip_mean	SED_GLACIGENIC___ridge*elev_mean	NA
Rumex_obtusifolius	common	0.346465	0.544222	0.79846	SED_ALLUVIAL___spur	SED_ALLUVIAL___slope	SED_GLACIGENIC___slope	SED_GLACIOFLUVIAL___hollow	temp_mean	7.03936	6.90815	6.59407	6.19756	5.55161	elev_mean	precip_mean	slope_mean	NA	NA	-27.0705	-16.9303	-3.78988	NA	NA	precip_mean*elev_mean	SED_ALLUVIAL___slope*elev_mean	SED_GLACIGENIC___hollow*SED_GLACIOFLUVIAL___hollow
Sagina_maritima	common	0.214218	0.424922	0.71132	forms_slope	SED_ALLUVIAL_TERRACE____peak	SED_GLACIOFLUVIAL___slope	UNKNOWN___spur	NA	35.1844	24.2191	22.4175	18.179	NA	NA	NA	NA	NA	NA	NA	NA	NA	NA	NA	forms_slope*SED_ALLUVIAL_TERRACE____peak	SED_ALLUVIAL_TERRACE____peak*UNKNOWN___spur	NA
Sagina_nodosa	common	0.0175248	0.398975	0.60686	SED_GLACIGENIC___spur	MET_SED_GENERIC___valley	SED_ALLUVIAL___pit	SED_GLACIGENIC___pit	SED_GLACIGENIC___slope	15.4644	8.37121	7.93918	5.40069	4.7414	precip_mean	slope_mean	SED_GLACIGENIC___valley	SED_GLACIGENIC___hollow	elev_mean	-5.65474	-3.34468	-2.58144	-2.09153	-1.95901	SED_ALLUVIAL___pit*forms_spur	SED_ALLUVIAL___pit*river_lngth_m	SED_GLACIGENIC___pit*SED_GLACIGENIC___spur
Sagina_procumbens	common	0.222639	0.349928	0.66236	forms_pit	SED_GLACIGENIC___spur	SED_ALLUVIAL___spur	NA	NA	20.6215	18.639	11.0012	NA	NA	elev_mean	SED_ALLUVIAL___hollow	NA	NA	NA	-34.1471	-15.5912	NA	NA	NA	forms_pit*elev_mean	SED_ALLUVIAL___hollow*elev_mean	NA
Sagina_procumbens_x_saginoides_._S._x_normaniana	rare	0.471849	0.857255	0.92384	MET_SED_GENERIC___hollow	elev_mean	slope_mean	forms_hollow	MET_SED_GENERIC___ridge	18.0881	16.843	14.7007	12.9969	10.916	MET_SED_GENERIC___valley	NA	NA	NA	NA	-19.2254	NA	NA	NA	NA	slope_mean*elev_mean	forms_hollow*slope_mean	NA
Sagina_saginoides	rare	0.224075	0.75391	0.91552	MET_SED_GENERIC___hollow	elev_mean	MET_SED_GENERIC___ridge	IGN_INTRUSIVE___spur	slope_mean	21.164	18.9279	16.6808	16.5777	11.7618	temp_mean	NA	NA	NA	NA	-14.8878	NA	NA	NA	NA	elev_mean*MET_SED_GENERIC___hollow	temp_mean*MET_SED_GENERIC___hollow	NA
Sagina_subulata	common	0.13548	0.499973	0.63951	MET_GENERIC___hollow	slope_sd	MET_SED_GENERIC___hollow	forms_slope	MET_GENERIC___spur	33.4054	22.1356	9.46628	7.14876	6.67595	slope_mean	MET_GENERIC___ridge	NA	NA	NA	-8.82015	-0.961019	NA	NA	NA	slope_mean*MET_SED_GENERIC___hollow	MET_SED_GENERIC___hollow*forms_slope	MET_SED_GENERIC___hollow*slope_sd
Salix_alba_x_euxina_._S._x_fragilis	common	0.349451	0.736373	0.96953	SED_ALLUVIAL___spur	river_lngth_m	SED_ALLUVIAL___footslope	SED_ALLUVIAL_TERRACE____peak	NA	22.821	21.4864	13.8512	12.4333	NA	elev_mean	NA	NA	NA	NA	-29.4082	NA	NA	NA	NA	river_lngth_m*elev_mean	SED_ALLUVIAL_TERRACE____peak*SED_ALLUVIAL___spur	NA
Salix_aurita	common	0.1489	0.359766	0.63408	temp_mean	SED_ALLUVIAL___slope	MET_SED_GENERIC___spur	forms_pit	SED_GLACIGENIC___valley	15.1885	11.5762	7.83206	7.3045	6.19293	elev_mean	precip_mean	NA	NA	NA	-19.2762	-3.52186	NA	NA	NA	temp_mean*elev_mean	SED_MIRE_OR_BOG___peak*elev_mean	SED_ALLUVIAL___slope*temp_mean
Salix_aurita_x_cinerea_._S._x_multinervis	common	0.233592	0.464932	0.72906	SED_GLACIGENIC___slope	SED_GLACIOFLUVIAL___pit	SED_GLACIGENIC___spur	SED_GLACIGENIC___ridge	SED_GLACIGENIC___pit	11.2105	10.1326	9.10594	8.59762	6.52367	precip_mean	elev_mean	temp_mean	SED_GLACIGENIC___peak	NA	-17.6898	-16.5841	-8.00149	-6.26636	NA	temp_mean*elev_mean	SED_GLACIGENIC___slope*precip_mean	elev_mean*precip_mean
Salix_caprea	common	0.265718	0.459586	0.74829	SED_GLACIOFLUVIAL___peak	slope_sd	SED_GLACIGENIC___spur	NA	NA	29.0809	26.8442	24.1454	NA	NA	precip_mean	NA	NA	NA	NA	-19.9295	NA	NA	NA	NA	SED_GLACIGENIC___spur*slope_sd	SED_GLACIGENIC___spur*precip_mean	NA
Salix_caprea_subsp._caprea	common	0.150492	0.681343	0.71575	SED_GLACIOFLUVIAL___pit	SED_ALLUVIAL_TERRACE____pit	SED_ALLUVIAL___spur	SED_GLACIOFLUVIAL___hollow	SED_GLACIGENIC___pit	17.1541	15.4672	9.08987	6.75661	6.73003	precip_mean	SED_GLACIGENIC___ridge	NA	NA	NA	-13.4813	-5.60429	NA	NA	NA	slope_sd*SED_GLACIOFLUVIAL___hollow	SED_ALLUVIAL___spur*SED_GLACIGENIC___spur	slope_sd*SED_ALLUVIAL_TERRACE____pit
Salix_caprea_x_cinerea_._S._x_reichardtii	rare	0.187318	0.695016	0.78946	SED_GLACIOFLUVIAL___peak	SED_GLACIGENIC___slope	SED_ALLUVIAL___valley	SED_GLACIGENIC___spur	NA	29.4353	28.5246	23.2796	7.29716	NA	precip_mean	NA	NA	NA	NA	-11.4634	NA	NA	NA	NA	SED_GLACIOFLUVIAL___peak*SED_GLACIGENIC___slope	SED_GLACIGENIC___spur*SED_ALLUVIAL___valley	NA
Salix_cinerea	common	0.200181	0.665222	0.79826	forms_pit	river_lngth_m	temp_mean	SED_GLACIGENIC___ridge	SED_GLACIOFLUVIAL___pit	11.5292	10.3229	7.85112	7.72385	7.48496	SED_GLACIOFLUVIAL___slope	elev_mean	elev_sd	forms_footslope	NA	-10.0665	-9.66338	-8.07131	-5.3957	NA	river_lngth_m*temp_mean	MET_SED_GENERIC___peak*river_lngth_m	SED_GLACIOFLUVIAL___pit*SED_GLACIOFLUVIAL___hollow
Salix_cinerea_subsp._oleifolia	common	0.197767	0.453365	0.77147	SED_GLACIOFLUVIAL___hollow	SED_GLACIGENIC___pit	SED_ALLUVIAL___spur	NA	NA	24.4019	23.5263	16.0141	NA	NA	elev_mean	NA	NA	NA	NA	-36.0578	NA	NA	NA	NA	SED_GLACIGENIC___pit*SED_GLACIOFLUVIAL___hollow	SED_ALLUVIAL___spur*SED_GLACIOFLUVIAL___hollow	NA
Salix_herbacea	common	0.435063	0.649712	0.9184	elev_mean	slope_mean	slope_sd	MET_SED_GENERIC___hollow	elev_sd	33.2381	12.0597	7.76564	7.22244	5.99397	temp_mean	NA	NA	NA	NA	-28.01	NA	NA	NA	NA	slope_sd*elev_mean	MET_SED_GENERIC___hollow*elev_mean	NA
Salix_lanata	rare	0.419556	0.717426	0.82861	slope_sd	MET_IGN_INTRUSIVE___ridge	MET_SED_GENERIC___hollow	MET_IGN_INTRUSIVE___hollow	elev_sd	43.5183	25.153	12.2725	10.4161	8.64009	NA	NA	NA	NA	NA	NA	NA	NA	NA	NA	slope_sd*MET_SED_GENERIC___hollow	MET_IGN_INTRUSIVE___ridge*slope_sd	NA
Salix_lapponum	rare	0.568986	0.772279	0.9234	slope_sd	precip_mean	elev_mean	MET_SED_GENERIC___valley	SED_MIRE_OR_BOG___slope	35.0557	23.0288	10.5926	9.19708	5.36908	SED_MIRE_OR_BOG___ridge	NA	NA	NA	NA	-4.71912	NA	NA	NA	NA	precip_mean*slope_sd	elev_mean*slope_sd	river_lngth_m*elev_mean
Salix_myrsinifolia	common	0.0978568	0.398032	0.73046	slope_mean	MET_SED_GENERIC___valley	SED_WEATHERING___spur	SED_PERIGLACIAL___pit	MET_SED_GENERIC___ridge	25.6337	21.0431	20.4443	18.1978	14.6811	NA	NA	NA	NA	NA	NA	NA	NA	NA	NA	slope_mean*MET_SED_GENERIC___valley	MET_SED_GENERIC___ridge*SED_WEATHERING___spur	NA
Salix_myrsinites	rare	0.366055	0.639323	0.91469	MET_SED_GENERIC___valley	slope_mean	elev_sd	MET_SED_GENERIC___hollow	NA	27.691	17.9183	12.0424	11.6419	NA	MET_SED_GENERIC___slope	NA	NA	NA	NA	-30.7064	NA	NA	NA	NA	MET_SED_GENERIC___valley*slope_mean	MET_SED_GENERIC___hollow*slope_mean	NA
Salix_phylicifolia	common	0.161334	0.578347	0.67696	SED_GLACIGENIC___ridge	forms_spur	SED_ALLUVIAL___valley	MET_SED_GENERIC___valley	SED_ALLUVIAL___slope	24.3178	23.0189	16.5236	16.0203	14.1964	NA	NA	NA	NA	NA	NA	NA	NA	NA	NA	SED_ALLUVIAL___valley*forms_spur	SED_ALLUVIAL___valley*SED_GLACIGENIC___ridge	NA
Salix_repens	common	0.148931	0.416367	0.66184	SED_GLACIGENIC___slope	temp_mean	MET_SED_GENERIC___hollow	forms_pit	forms_slope	16.539	16.1664	12.9373	8.29085	8.02097	precip_mean	NA	NA	NA	NA	-7.89731	NA	NA	NA	NA	forms_slope*SED_ALLUVIAL___slope	precip_mean*SED_GLACIGENIC___slope	elev_mean*temp_mean
Sambucus_nigra	common	0.207037	0.489526	0.80611	SED_GLACIGENIC___spur	forms_spur	SED_ALLUVIAL___peak	NA	NA	18.374	16.5943	13.2443	NA	NA	elev_mean	precip_mean	NA	NA	NA	-29.8514	-21.936	NA	NA	NA	SED_GLACIGENIC___spur*elev_mean	forms_spur*elev_mean	NA
Sambucus_racemosa	common	0.217033	0.506324	0.83364	temp_mean	SED_ALLUVIAL___pit	SED_GLACIOFLUVIAL___hollow	SED_GLACIGENIC___pit	SED_ALLUVIAL___spur	24.6684	17.6852	8.20872	6.57385	5.74676	elev_mean	precip_mean	NA	NA	NA	-18.3806	-8.18445	NA	NA	NA	SED_ALLUVIAL___pit*temp_mean	precip_mean*SED_GLACIGENIC___pit	elev_mean*temp_mean
Sanicula_europaea	common	0.259637	0.661993	0.83869	slope_sd	IGN_INTRUSIVE___slope	MET_GENERIC___ridge	SED_GLACIGENIC___pit	SED_GLACIGENIC___ridge	27.9913	26.639	14.446	9.46984	8.9186	precip_mean	NA	NA	NA	NA	-12.5353	NA	NA	NA	NA	precip_mean*slope_sd	SED_GLACIGENIC___pit*slope_sd	NA
Saussurea_alpina	common	0.326278	0.692167	0.89924	slope_sd	precip_mean	slope_mean	forms_hollow	elev_mean	28.1621	10.0843	9.9474	9.52022	8.69691	elev_sd	MET_SED_GENERIC___hollow	temp_mean	NA	NA	-8.67647	-6.70956	-5.53491	NA	NA	precip_mean*slope_sd	slope_mean*slope_sd	forms_hollow*slope_sd
Saxifraga_aizoides	common	0.293617	0.460284	0.77715	slope_sd	SED_GLACIGENIC___spur	MET_SED_GENERIC___slope	MET_SED_GENERIC___hollow	precip_mean	31.9637	20.2012	19.1451	16.1818	12.5082	NA	NA	NA	NA	NA	NA	NA	NA	NA	NA	precip_mean*slope_sd	MET_SED_GENERIC___slope*slope_sd	NA
Saxifraga_hypnoides	rare	0.319206	0.60618	0.85459	MET_SED_GENERIC___hollow	slope_mean	slope_sd	lake_area_m2	NA	42.7907	28.348	18.7808	10.0805	NA	NA	NA	NA	NA	NA	NA	NA	NA	NA	NA	slope_mean*MET_SED_GENERIC___hollow	slope_sd*MET_SED_GENERIC___hollow	NA
Saxifraga_oppositifolia	common	0.310576	0.573249	0.81572	slope_sd	MET_SED_GENERIC___hollow	elev_sd	slope_mean	NA	33.337	28.6555	20.1232	17.8843	NA	NA	NA	NA	NA	NA	NA	NA	NA	NA	NA	elev_sd*slope_sd	elev_sd*MET_SED_GENERIC___hollow	NA
Saxifraga_spathularis_x_umbrosa_._S._x_urbium	common	0.217996	0.646611	0.82274	SED_ALLUVIAL___valley	MET_SED_GENERIC___slope	SED_GLACIOFLUVIAL___slope	SED_MIRE_OR_BOG___footslope	SED_GLACIOFLUVIAL___hollow	51.736	10.8086	9.59382	5.75594	3.61849	precip_mean	forms_valley	NA	NA	NA	-8.14932	-7.06377	NA	NA	NA	SED_GLACIOFLUVIAL___slope*SED_ALLUVIAL___valley	SED_MIRE_OR_BOG___footslope*SED_ALLUVIAL___valley	SED_GLACIOFLUVIAL___pit*SED_ALLUVIAL___valley
Saxifraga_stellaris	common	0.276694	0.4268	0.77352	elev_mean	slope_mean	precip_mean	MET_SED_GENERIC___hollow	NA	32.0951	19.2594	18.6395	15.2508	NA	temp_mean	NA	NA	NA	NA	-14.7552	NA	NA	NA	NA	precip_mean*elev_mean	slope_mean*elev_mean	NA
Scorzoneroides_autumnalis	common	0.116858	0.258703	0.59531	SED_GLACIGENIC___peak	NA	NA	NA	NA	13.7955	NA	NA	NA	NA	elev_mean	precip_mean	SED_GLACIGENIC___ridge	NA	NA	-38.0959	-26.4629	-21.6458	NA	NA	precip_mean*elev_mean	precip_mean*SED_GLACIGENIC___ridge	NA
Scrophularia_nodosa	common	0.317895	0.694997	0.86897	forms_pit	forms_spur	SED_ALLUVIAL___spur	SED_ALLUVIAL_TERRACE____pit	SED_GLACIOFLUVIAL___slope	18.8089	10.5083	9.29853	8.00937	7.42482	elev_mean	slope_sd	NA	NA	NA	-11.6957	-7.00288	NA	NA	NA	forms_spur*SED_GLACIOFLUVIAL___slope	SED_ALLUVIAL___spur*forms_pit	elev_mean*forms_pit
Scutellaria_galericulata	common	0.201436	0.650613	0.95717	SED_ALLUVIAL___pit	SED_ALLUVIAL___peak	SED_ALLUVIAL___valley	SED_GLACIOFLUVIAL___ridge	SED_ALLUVIAL___ridge	28.3679	22.8869	21.183	14.8969	12.6653	NA	NA	NA	NA	NA	NA	NA	NA	NA	NA	SED_ALLUVIAL___pit*SED_ALLUVIAL___peak	SED_ALLUVIAL___valley*SED_ALLUVIAL___peak	NA
Sedum_acre	common	0.166321	0.687399	0.79567	forms_hollow	SED_GLACIOFLUVIAL___pit	SED_ALLUVIAL_TERRACE____peak	SED_GLACIOFLUVIAL___slope	SED_ALLUVIAL___hollow	20.3797	20.1148	15.9145	15.3782	13.1565	elev_mean	NA	NA	NA	NA	-15.0563	NA	NA	NA	NA	SED_ALLUVIAL___hollow*forms_hollow	SED_GLACIOFLUVIAL___pit*SED_ALLUVIAL_TERRACE____peak	NA
Sedum_rosea	common	0.468635	0.742687	0.92196	slope_sd	precip_mean	MET_SED_GENERIC___hollow	forms_hollow	slope_mean	25.8727	19.1396	17.9876	14.902	13.406	NA	NA	NA	NA	NA	NA	NA	NA	NA	NA	precip_mean*slope_sd	forms_hollow*slope_sd	NA
Selaginella_selaginoides	common	0.224049	0.520881	0.69798	MET_SED_GENERIC___hollow	slope_sd	elev_sd	slope_mean	SED_GLACIGENIC___hollow	10.9611	9.47088	9.39484	9.34432	9.03013	elev_mean	forms_valley	MET_SED_GENERIC___spur	NA	NA	-9.43109	-6.38672	-5.47305	NA	NA	precip_mean*slope_sd	precip_mean*SED_GLACIGENIC___hollow	MET_SED_GENERIC___hollow*slope_sd
Senecio_jacobaea	common	0.381343	0.510315	0.7857	temp_mean	SED_GLACIOFLUVIAL___slope	SED_ALLUVIAL___spur	forms_pit	SED_GLACIGENIC___spur	14.9146	8.3541	7.20809	7.03057	5.39621	elev_mean	precip_mean	elev_sd	NA	NA	-33.9904	-9.84098	-4.57564	NA	NA	SED_ALLUVIAL___valley*elev_mean	forms_pit*temp_mean	SED_ALLUVIAL___pit*SED_GLACIOFLUVIAL___slope
Senecio_sylvaticus	common	0.102847	0.612367	0.83666	forms_pit	forms_spur	SED_GLACIOFLUVIAL___pit	SED_ALLUVIAL___pit	SED_ALLUVIAL___peak	23.8335	20.3044	15.9555	10.2955	8.20764	elev_mean	NA	NA	NA	NA	-21.4035	NA	NA	NA	NA	forms_spur*elev_mean	SED_GLACIOFLUVIAL___pit*forms_spur	NA
Senecio_viscosus	common	0.28692	0.709305	0.87531	SED_ALLUVIAL___footslope	SED_GLACIOFLUVIAL___pit	SED_ALLUVIAL_TERRACE____peak	SED_GLACIOFLUVIAL___slope	NA	23.0049	20.6301	18.9276	14.0088	NA	precip_mean	NA	NA	NA	NA	-23.4285	NA	NA	NA	NA	precip_mean*SED_GLACIOFLUVIAL___pit	SED_ALLUVIAL___footslope*SED_GLACIOFLUVIAL___pit	NA
Senecio_vulgaris	common	0.281621	0.645449	0.83972	SED_GLACIOFLUVIAL___slope	SED_ALLUVIAL___slope	SED_ALLUVIAL___spur	SED_GLACIGENIC___spur	SED_GLACIGENIC___slope	11.8426	7.63898	6.44277	5.9334	5.68117	elev_mean	precip_mean	elev_sd	SED_GLACIOFLUVIAL___hollow	slope_mean	-20.5321	-11.8945	-10.5126	-7.39421	-6.80895	SED_GLACIGENIC___slope*elev_sd	SED_GLACIGENIC___spur*SED_ALLUVIAL___slope	slope_mean*SED_GLACIGENIC___spur
Sibbaldia_procumbens	rare	0.363298	0.653655	0.88321	elev_mean	precip_mean	MET_SED_GENERIC___ridge	MET_SED_GENERIC___slope	SED_PERIGLACIAL___valley	22.9332	21.9117	10.3575	10.3426	7.30577	slope_sd	temp_mean	NA	NA	NA	-5.64172	-4.79706	NA	NA	NA	MET_SED_GENERIC___slope*elev_mean	SED_PERIGLACIAL___spur*elev_mean	MET_SED_GENERIC___ridge*elev_mean
Silene_acaulis	common	0.424413	0.670519	0.94031	elev_mean	slope_sd	SED_WEATHERING___spur	elev_sd	NA	37.5832	25.3704	12.2874	11.9132	NA	temp_mean	NA	NA	NA	NA	-12.8457	NA	NA	NA	NA	temp_mean*slope_sd	slope_sd*elev_mean	NA
Silene_dioica	common	0.114066	0.696626	0.79871	SED_GLACIGENIC___slope	SED_GLACIGENIC___pit	forms_valley	slope_sd	SED_GLACIGENIC___ridge	11.0721	8.00778	7.38256	7.3005	7.0195	precip_mean	forms_spur	SED_GLACIGENIC___valley	NA	NA	-20.7754	-6.11973	-3.19549	NA	NA	forms_hollow*forms_spur	slope_sd*precip_mean	forms_hollow*precip_mean
Silene_flos.cuculi	common	0.223726	0.374346	0.74334	SED_GLACIGENIC___spur	SED_GLACIGENIC___slope	NA	NA	NA	20.5321	15.2129	NA	NA	NA	elev_mean	precip_mean	NA	NA	NA	-37.6295	-26.6255	NA	NA	NA	SED_GLACIGENIC___spur*precip_mean	SED_GLACIGENIC___slope*elev_mean	NA
Silene_latifolia	common	0.275647	0.710772	0.83615	SED_ALLUVIAL___spur	SED_GLACIOFLUVIAL___hollow	SED_GLACIOFLUVIAL___slope	SED_GLACIOFLUVIAL___spur	forms_slope	16.7505	12.2044	10.4648	9.88822	9.79754	elev_mean	SED_GLACIOFLUVIAL___peak	NA	NA	NA	-19.2343	-5.87806	NA	NA	NA	SED_ALLUVIAL___spur*elev_mean	SED_GLACIGENIC___slope*SED_GLACIGENIC___hollow	SED_GLACIOFLUVIAL___hollow*elev_mean
Silene_uniflora	rare	0.308239	0.792213	0.94647	SED_GLACIOFLUVIAL___slope	river_lngth_m	SED_ALLUVIAL___footslope	SED_GLACIOFLUVIAL___hollow	SED_ALLUVIAL___spur	25.0931	13.325	9.95434	7.56438	5.37199	elev_mean	NA	NA	NA	NA	-14.878	NA	NA	NA	NA	river_lngth_m*SED_GLACIOFLUVIAL___slope	SED_ALLUVIAL___spur*SED_GLACIOFLUVIAL___slope	SED_ALLUVIAL___footslope*SED_GLACIOFLUVIAL___slope
Sinapis_arvensis	rare	0.0936284	0.568899	0.85881	SED_GLACIGENIC___valley	SED_ALLUVIAL___hollow	SED_ALLUVIAL_TERRACE____spur	forms_hollow	NA	17.4935	16.2937	16.1844	11.3149	NA	precip_mean	NA	NA	NA	NA	-38.7135	NA	NA	NA	NA	forms_hollow*SED_ALLUVIAL_TERRACE____spur	SED_GLACIGENIC___valley*precip_mean	NA
Solidago_virgaurea	common	0.192355	0.486368	0.68385	slope_sd	elev_sd	SED_ALLUVIAL___spur	slope_mean	MET_SED_GENERIC___slope	22.3885	11.688	10.6127	10.5411	9.14826	SED_GLACIGENIC___hollow	precip_mean	NA	NA	NA	-11.3211	-10.0443	NA	NA	NA	SED_GLACIGENIC___hollow*slope_sd	MET_SED_GENERIC___slope*slope_mean	SED_ALLUVIAL___spur*slope_sd
Sonchus_asper	common	0.205326	0.582137	0.77502	forms_pit	SED_GLACIOFLUVIAL___slope	SED_GLACIGENIC___pit	SED_GLACIGENIC___slope	SED_MIRE_OR_BOG___pit	12.0645	10.6531	7.94742	7.53806	7.13484	elev_mean	precip_mean	forms_spur	NA	NA	-22.1955	-8.08807	-7.47742	NA	NA	forms_pit*SED_GLACIGENIC___spur	precip_mean*SED_GLACIOFLUVIAL___slope	SED_GLACIGENIC___spur*SED_GLACIGENIC___slope
Sorbus_aria_agg.	common	0.0751067	0.55629	0.86989	temp_mean	SED_ALLUVIAL_TERRACE____footslope	SED_ALLUVIAL___spur	NA	NA	30.535	23.6027	21.4011	NA	NA	SED_ALLUVIAL___peak	NA	NA	NA	NA	-24.4612	NA	NA	NA	NA	SED_ALLUVIAL___spur*temp_mean	SED_ALLUVIAL___peak*temp_mean	NA
Sorbus_aucuparia	common	0.306812	0.439718	0.69043	SED_ALLUVIAL___spur	SED_GLACIGENIC___peak	SED_GLACIGENIC___spur	slope_sd	temp_mean	9.63012	8.95075	8.74491	8.64441	8.22246	elev_mean	precip_mean	forms_valley	NA	NA	-29.2024	-17.8641	-8.74093	NA	NA	forms_valley*elev_mean	forms_valley*slope_sd	SED_GLACIGENIC___peak*elev_mean
Sparganium_angustifolium	common	0.179166	0.650021	0.7464	lake_area_m2	slope_sd	river_lngth_m	SED_GLACIGENIC___ridge	SED_GLACIOFLUVIAL___pit	22.2244	12.8994	9.69955	8.09405	6.9302	precip_mean	NA	NA	NA	NA	-13.9417	NA	NA	NA	NA	slope_sd*lake_area_m2	precip_mean*lake_area_m2	forms_pit*lake_area_m2
Sparganium_natans	common	0.0546483	0.490289	0.81048	lake_area_m2	forms_valley	SED_GLACIOFLUVIAL___spur	NA	NA	23.8891	18.6438	13.6252	NA	NA	elev_mean	NA	NA	NA	NA	-43.8419	NA	NA	NA	NA	SED_GLACIOFLUVIAL___spur*forms_valley	elev_mean*forms_valley	NA
Spergula_arvensis	rare	0.23597	0.520617	0.85802	SED_ALLUVIAL___hollow	SED_GLACIOFLUVIAL___hollow	SED_GLACIGENIC___ridge	NA	NA	23.2757	21.0221	19.4731	NA	NA	elev_mean	NA	NA	NA	NA	-36.229	NA	NA	NA	NA	SED_GLACIGENIC___ridge*SED_ALLUVIAL___hollow	SED_GLACIOFLUVIAL___hollow*elev_mean	NA
Spergularia_marina	common	0.257464	0.488358	0.82795	SED_GLACIGENIC___spur	NA	NA	NA	NA	15.0373	NA	NA	NA	NA	elev_mean	precip_mean	elev_sd	NA	NA	-38.4418	-28.8886	-17.6323	NA	NA	SED_GLACIGENIC___spur*elev_mean	SED_GLACIGENIC___spur*precip_mean	NA
Spergularia_rubra	common	0.131641	0.58884	0.81647	MET_GENERIC___hollow	SED_GLACIOFLUVIAL___slope	SED_GLACIOFLUVIAL___valley	SED_ALLUVIAL___slope	SED_ALLUVIAL___hollow	19.7313	10.2606	5.75757	4.45198	1.5222	elev_mean	precip_mean	temp_mean	SED_GLACIOFLUVIAL___hollow	SED_GLACIOFLUVIAL___footslope	-22.9313	-11.6389	-9.59252	-7.49909	-6.61455	SED_GLACIOFLUVIAL___hollow*SED_GLACIOFLUVIAL___slope	SED_ALLUVIAL___slope*SED_GLACIOFLUVIAL___slope	temp_mean*elev_mean
Spiraea_agg.	common	0.156115	0.558134	0.84734	SED_ALLUVIAL___ridge	SED_GLACIOFLUVIAL___hollow	SED_GLACIOFLUVIAL___ridge	SED_GLACIOFLUVIAL___slope	NA	28.9235	18.9537	16.9633	10.2585	NA	precip_mean	NA	NA	NA	NA	-24.901	NA	NA	NA	NA	precip_mean*SED_ALLUVIAL___ridge	SED_GLACIOFLUVIAL___hollow*SED_ALLUVIAL___ridge	NA
Stachys_palustris	common	0.222932	0.601891	0.87698	SED_LACUSTRINE___pit	SED_ALLUVIAL___spur	SED_ALLUVIAL___slope	NA	NA	22.0025	21.8241	14.3143	NA	NA	elev_mean	NA	NA	NA	NA	-41.859	NA	NA	NA	NA	SED_ALLUVIAL___spur*elev_mean	SED_ALLUVIAL___slope*SED_LACUSTRINE___pit	NA
Stachys_sylvatica	common	0.345748	0.699792	0.87832	slope_sd	forms_pit	SED_GLACIGENIC___spur	SED_GLACIOFLUVIAL___ridge	SED_ALLUVIAL___pit	10.227	9.52846	9.51816	7.14056	4.83065	precip_mean	elev_mean	forms_ridge	forms_valley	NA	-24.5483	-15.5433	-12.1671	-1.85799	NA	slope_sd*elev_mean	forms_pit*precip_mean	SED_GLACIGENIC___spur*precip_mean
Stellaria_alsine	common	0.23616	0.384359	0.68535	SED_ALLUVIAL___spur	SED_GLACIGENIC___ridge	SED_GLACIGENIC___spur	NA	NA	19.0664	17.9132	12.4504	NA	NA	elev_mean	precip_mean	NA	NA	NA	-29.2673	-21.3028	NA	NA	NA	elev_mean*precip_mean	SED_ALLUVIAL___spur*precip_mean	NA
Stellaria_graminea	common	0.335173	0.444002	0.76603	temp_mean	SED_GLACIGENIC___spur	NA	NA	NA	20.0642	5.80303	NA	NA	NA	elev_mean	SED_ALLUVIAL___spur	precip_mean	NA	NA	-42.7091	-15.8045	-15.6192	NA	NA	precip_mean*elev_mean	SED_ALLUVIAL___spur*elev_mean	NA
Stellaria_holostea	common	0.333622	0.561966	0.77437	forms_pit	SED_GLACIOFLUVIAL___spur	SED_GLACIGENIC___ridge	slope_mean	SED_ALLUVIAL___slope	9.07922	8.91576	8.65695	8.37325	8.24006	precip_mean	elev_mean	NA	NA	NA	-16.8908	-12.5436	NA	NA	NA	elev_mean*slope_mean	forms_pit*precip_mean	slope_mean*SED_ALLUVIAL___slope
Stellaria_media_s.s.	common	0.337212	0.521017	0.80855	SED_GLACIGENIC___spur	SED_ALLUVIAL___slope	SED_ALLUVIAL___pit	NA	NA	11.4026	10.0128	6.47444	NA	NA	elev_mean	SED_ALLUVIAL___spur	precip_mean	NA	NA	-48.6643	-11.7485	-11.6973	NA	NA	SED_ALLUVIAL___spur*elev_mean	SED_ALLUVIAL___pit*SED_GLACIGENIC___spur	NA
Succisa_pratensis	common	0.279129	0.386701	0.68377	river_lngth_m	temp_mean	slope_sd	forms_pit	SED_GLACIGENIC___spur	13.8402	13.5904	8.35949	6.17326	5.1462	elev_mean	precip_mean	NA	NA	NA	-41.2138	-8.03719	NA	NA	NA	temp_mean*elev_mean	river_lngth_m*elev_mean	slope_sd*temp_mean
Symphoricarpos_albus	common	0.21765	0.649719	0.86872	elev_sd	SED_ALLUVIAL___ridge	SED_GLACIOFLUVIAL___slope	NA	NA	25.8092	17.0877	15.4663	NA	NA	elev_mean	precip_mean	NA	NA	NA	-23.6012	-18.0356	NA	NA	NA	elev_sd*precip_mean	SED_GLACIOFLUVIAL___slope*SED_ALLUVIAL___ridge	NA
Symphytum_asperum_x_officinale_._S._x_uplandicum	common	0.146125	0.78567	0.81637	SED_GLACIOFLUVIAL___slope	SED_ALLUVIAL___hollow	SED_GLACIGENIC___spur	SED_GLACIOFLUVIAL___hollow	NA	24.4326	20.333	19.9403	5.77154	NA	precip_mean	forms_spur	NA	NA	NA	-17.1101	-12.4124	NA	NA	NA	SED_GLACIOFLUVIAL___slope*SED_ALLUVIAL___hollow	SED_GLACIOFLUVIAL___hollow*SED_GLACIOFLUVIAL___slope	NA
Symphytum_tuberosum	common	0.080517	0.533867	0.76448	SED_GLACIOFLUVIAL___spur	SED_GLACIOFLUVIAL___slope	SED_ALLUVIAL_TERRACE____peak	SED_GLACIOFLUVIAL___ridge	SED_ALLUVIAL___pit	16.8739	7.2543	6.81967	6.14427	4.53216	precip_mean	elev_sd	slope_mean	elev_mean	slope_sd	-28.825	-8.60744	-6.14903	-5.01786	-2.10933	elev_sd*precip_mean	SED_GLACIOFLUVIAL___spur*precip_mean	SED_GLACIOFLUVIAL___ridge*SED_ALLUVIAL___peak
Tanacetum_parthenium	common	0.133943	0.62194	0.82683	SED_ALLUVIAL___slope	SED_GLACIGENIC___slope	SED_GLACIOFLUVIAL___hollow	SED_ALLUVIAL_TERRACE____slope	SED_ALLUVIAL_TERRACE____footslope	32.6568	22.1931	15.7442	15.1446	14.2614	NA	NA	NA	NA	NA	NA	NA	NA	NA	NA	SED_ALLUVIAL_TERRACE____slope*SED_GLACIGENIC___slope	SED_ALLUVIAL___slope*SED_GLACIGENIC___slope	NA
Tanacetum_vulgare	common	0.127192	0.609281	0.87555	SED_ALLUVIAL___valley	SED_ALLUVIAL___peak	SED_ALLUVIAL___spur	SED_GLACIOFLUVIAL___spur	SED_GLACIGENIC___peak	19.1802	18.7053	16.1984	13.0395	7.79647	SED_GLACIOFLUVIAL___peak	NA	NA	NA	NA	-25.0802	NA	NA	NA	NA	SED_GLACIOFLUVIAL___peak*SED_ALLUVIAL___peak	SED_GLACIGENIC___peak*SED_ALLUVIAL___peak	NA
Taraxacum	common	0.0949923	0.615413	0.68182	MET_SED_GENERIC___hollow	SED_GLACIOFLUVIAL___hollow	SED_GLACIGENIC___valley	precip_mean	SED_GLACIOFLUVIAL___ridge	14.8048	13.5681	11.9471	11.9237	11.1556	NA	NA	NA	NA	NA	NA	NA	NA	NA	NA	MET_SED_GENERIC___slope*precip_mean	MET_SED_GENERIC___ridge*SED_GLACIGENIC___slope	SED_GLACIGENIC___valley*MET_SED_GENERIC___hollow
Taraxacum_agg.	common	0.261422	0.487266	0.68225	forms_pit	SED_GLACIOFLUVIAL___slope	forms_spur	SED_ALLUVIAL___slope	temp_mean	12.1307	8.83237	8.13736	6.87594	6.58655	elev_mean	precip_mean	SED_ALLUVIAL___spur	SED_ALLUVIAL___hollow	NA	-18.8305	-7.57562	-7.17964	-6.29786	NA	forms_spur*SED_ALLUVIAL___slope	forms_pit*elev_mean	MET_SED_GENERIC___spur*elev_mean
Teesdalia_nudicaulis	rare	0.191441	0.589204	0.91963	SED_ALLUVIAL___spur	SED_GLACIOFLUVIAL___slope	SED_ALLUVIAL___valley	SED_ALLUVIAL___ridge	SED_ALLUVIAL___peak	26.8042	24.1522	20.8434	18.5351	9.66518	NA	NA	NA	NA	NA	NA	NA	NA	NA	NA	SED_GLACIOFLUVIAL___slope*SED_ALLUVIAL___ridge	SED_ALLUVIAL___valley*SED_ALLUVIAL___spur	NA
Teucrium_scorodonia	common	0.363066	0.557974	0.86352	temp_mean	slope_sd	elev_sd	SED_ALLUVIAL___peak	NA	25.833	24.8234	21.4619	7.85278	NA	elev_mean	NA	NA	NA	NA	-20.0289	NA	NA	NA	NA	slope_sd*temp_mean	slope_sd*elev_mean	NA
Thalictrum_alpinum	common	0.322376	0.5642	0.85682	MET_SED_GENERIC___hollow	slope_mean	forms_spur	precip_mean	SED_GLACIGENIC___valley	21.6478	17.9136	17.5823	11.9845	11.1458	temp_mean	NA	NA	NA	NA	-19.726	NA	NA	NA	NA	forms_spur*precip_mean	SED_GLACIGENIC___valley*temp_mean	NA
Thymus_polytrichus	common	0.233088	0.452701	0.65941	river_lngth_m	SED_ALLUVIAL___spur	MET_SED_GENERIC___valley	precip_mean	SED_ALLUVIAL___pit	12.2364	10.1923	9.16886	8.42143	8.35277	elev_mean	NA	NA	NA	NA	-12.0169	NA	NA	NA	NA	precip_mean*elev_mean	slope_mean*elev_mean	slope_sd*elev_mean
Tilia_cordata_x_platyphyllos_._T._x_europaea	common	0.0934189	0.693408	0.81057	forms_spur	SED_ALLUVIAL___hollow	precip_mean	SED_GLACIGENIC___peak	SED_ALLUVIAL___pit	17.9616	17.1243	13.9426	12.8735	12.5709	elev_mean	NA	NA	NA	NA	-25.5271	NA	NA	NA	NA	SED_ALLUVIAL___pit*forms_spur	forms_spur*elev_mean	NA
Tofieldia_pusilla	common	0.211727	0.380376	0.70206	MET_SED_GENERIC___spur	MET_SED_GENERIC___slope	SED_GLACIGENIC___valley	SED_GLACIGENIC___slope	NA	29.0099	28.4408	23.6034	18.9459	NA	NA	NA	NA	NA	NA	NA	NA	NA	NA	NA	SED_GLACIGENIC___slope*MET_SED_GENERIC___spur	SED_GLACIGENIC___valley*MET_SED_GENERIC___spur	NA
Trichophorum_cespitosum_s.l.	common	0.135936	0.357946	0.59475	precip_mean	elev_mean	NA	NA	NA	29.7605	28.9644	NA	NA	NA	river_lngth_m	temp_mean	NA	NA	NA	-22.1168	-19.1583	NA	NA	NA	precip_mean*temp_mean	precip_mean*elev_mean	NA
Trichophorum_cespitosum_s.s.	rare	0.428003	0.775139	0.90182	SED_MIRE_OR_BOG___pit	SED_GLACIOFLUVIAL___ridge	SED_GLACIOFLUVIAL___pit	SED_GLACIGENIC___ridge	forms_slope	24.4962	23.147	13.414	13.2334	12.6877	slope_mean	NA	NA	NA	NA	-13.0217	NA	NA	NA	NA	SED_GLACIOFLUVIAL___ridge*SED_MIRE_OR_BOG___pit	SED_GLACIGENIC___ridge*SED_MIRE_OR_BOG___pit	NA
Trichophorum_cespitosum_x_germanicum_._T._x_foersteri	common	0.240171	0.649381	0.71179	SED_GLACIOFLUVIAL___valley	SED_MIRE_OR_BOG___ridge	SED_MIRE_OR_BOG___pit	forms_hollow	SED_MIRE_OR_BOG___hollow	13.1336	11.0876	9.33229	8.26291	7.88594	elev_mean	elev_sd	forms_valley	slope_sd	NA	-7.5117	-7.20877	-5.94646	-3.70623	NA	SED_GLACIOFLUVIAL___valley*forms_valley	IGN_INTRUSIVE___spur*SED_MIRE_OR_BOG___pit	SED_GLACIOFLUVIAL___ridge*SED_GLACIOFLUVIAL___valley
Trichophorum_germanicum	common	0.137525	0.517197	0.64672	MET_SED_GENERIC___ridge	slope_sd	river_lngth_m	forms_hollow	slope_mean	10.1286	9.36838	8.24001	8.16272	5.87088	SED_ALLUVIAL___valley	SED_GLACIGENIC___hollow	elev_mean	SED_MIRE_OR_BOG___valley	SED_GLACIGENIC___ridge	-6.92536	-6.59945	-5.94495	-5.72276	-2.98109	MET_SED_GENERIC___ridge*slope_sd	slope_mean*IGN_INTRUSIVE___spur	SED_GLACIGENIC___hollow*river_lngth_m
Trientalis_europaea	common	0.207158	0.322152	0.65117	temp_mean	forms_hollow	SED_GLACIOFLUVIAL___pit	NA	NA	34.7973	21.7054	13.9118	NA	NA	elev_mean	NA	NA	NA	NA	-29.5855	NA	NA	NA	NA	elev_mean*temp_mean	forms_hollow*SED_GLACIOFLUVIAL___pit	NA
Trifolium_campestre	common	0.325108	0.653971	0.85808	SED_ALLUVIAL___peak	SED_GLACIOFLUVIAL___slope	temp_mean	NA	NA	25.1328	22.3111	13.4762	NA	NA	elev_mean	NA	NA	NA	NA	-39.0799	NA	NA	NA	NA	SED_GLACIOFLUVIAL___slope*SED_ALLUVIAL___peak	SED_GLACIOFLUVIAL___slope*elev_mean	NA
Trifolium_dubium	common	0.24121	0.821779	0.83958	forms_pit	SED_ALLUVIAL___spur	SED_GLACIGENIC___slope	SED_GLACIOFLUVIAL___hollow	river_lngth_m	13.9496	8.31871	7.61591	6.95973	6.16315	elev_mean	slope_mean	SED_ALLUVIAL___ridge	SED_GLACIOFLUVIAL___ridge	forms_footslope	-12.4647	-11.3467	-9.39536	-7.63967	-5.4489	SED_GLACIGENIC___slope*elev_mean	SED_GLACIGENIC___slope*forms_pit	SED_ALLUVIAL___ridge*river_lngth_m
Trifolium_medium	common	0.242475	0.505118	0.83183	SED_ALLUVIAL___spur	precip_mean	SED_GLACIGENIC___slope	NA	NA	24.9086	19.8254	11.0648	NA	NA	elev_mean	NA	NA	NA	NA	-44.2013	NA	NA	NA	NA	precip_mean*elev_mean	SED_ALLUVIAL___spur*elev_mean	NA
Trifolium_pratense	common	0.320156	0.532638	0.78168	SED_ALLUVIAL___spur	river_lngth_m	temp_mean	NA	NA	20.3197	18.2851	13.0327	NA	NA	elev_mean	precip_mean	NA	NA	NA	-30.1418	-18.2207	NA	NA	NA	river_lngth_m*SED_ALLUVIAL___spur	temp_mean*elev_mean	NA
Trifolium_repens	common	0.311472	0.433439	0.70563	temp_mean	SED_GLACIGENIC___spur	precip_mean	river_lngth_m	forms_pit	13.6147	10.3883	9.83054	8.17524	7.04428	elev_mean	SED_ALLUVIAL___spur	NA	NA	NA	-38.8096	-12.1373	NA	NA	NA	precip_mean*elev_mean	river_lngth_m*precip_mean	NA
Triglochin_palustris	common	0.146605	0.334009	0.6553	MET_SED_GENERIC___slope	SED_GLACIGENIC___valley	SED_GLACIGENIC___spur	NA	NA	25.0115	23.1565	20.7194	NA	NA	elev_mean	NA	NA	NA	NA	-31.1126	NA	NA	NA	NA	SED_GLACIGENIC___valley*elev_mean	SED_GLACIGENIC___valley*SED_GLACIGENIC___spur	NA
Tripleurospermum_inodorum	common	0.236947	0.633165	0.82959	SED_ALLUVIAL___spur	SED_GLACIGENIC___ridge	SED_GLACIGENIC___slope	SED_GLACIOFLUVIAL___pit	NA	24.0855	18.6401	18.0189	15.8378	NA	precip_mean	NA	NA	NA	NA	-23.4177	NA	NA	NA	NA	SED_GLACIOFLUVIAL___pit*precip_mean	SED_GLACIGENIC___slope*SED_GLACIGENIC___ridge	NA
Trollius_europaeus	common	0.207164	0.500915	0.73731	slope_sd	forms_hollow	SED_GLACIGENIC___spur	precip_mean	slope_mean	31.9481	10.9354	8.23642	8.10445	7.56818	elev_mean	temp_mean	NA	NA	NA	-10.9063	-6.3283	NA	NA	NA	forms_hollow*slope_sd	temp_mean*precip_mean	SED_GLACIGENIC___spur*slope_sd
Tsuga_heterophylla	common	0.0850008	0.458022	0.85598	SED_GLACIOFLUVIAL___pit	SED_GLACIOFLUVIAL___ridge	MET_SED_GENERIC___pit	NA	NA	35.9612	19.4281	9.41517	NA	NA	elev_mean	precip_mean	NA	NA	NA	-19.2351	-15.9604	NA	NA	NA	SED_GLACIOFLUVIAL___ridge*SED_GLACIOFLUVIAL___pit	MET_SED_GENERIC___pit*elev_mean	NA
Tussilago_farfara	common	0.262152	0.372406	0.72204	SED_ALLUVIAL___slope	SED_ALLUVIAL___pit	forms_pit	river_lngth_m	NA	31.2085	25.366	22.7952	20.6303	NA	NA	NA	NA	NA	NA	NA	NA	NA	NA	NA	forms_pit*river_lngth_m	forms_pit*SED_ALLUVIAL___slope	NA
Ulex_europaeus	common	0.265108	0.458146	0.76839	temp_mean	forms_pit	SED_ALLUVIAL___spur	NA	NA	17.7204	16.2839	13.2422	NA	NA	elev_mean	precip_mean	NA	NA	NA	-35.7105	-17.043	NA	NA	NA	forms_pit*elev_mean	precip_mean*elev_mean	NA
Ulmus_glabra	common	0.242416	0.802873	0.83142	forms_pit	slope_mean	SED_GLACIGENIC___spur	SED_GLACIOFLUVIAL___hollow	forms_footslope	7.24457	7.21778	6.85216	6.71749	6.706	forms_hollow	precip_mean	SED_ALLUVIAL___spur	SED_GLACIGENIC___valley	elev_mean	-7.96161	-7.921	-7.71639	-4.48269	-4.14374	SED_GLACIOFLUVIAL___hollow*SED_GLACIGENIC___spur	SED_GLACIGENIC___pit*precip_mean	SED_GLACIGENIC___valley*SED_GLACIGENIC___spur
Urtica_dioica	common	0.404552	0.509905	0.77343	temp_mean	NA	NA	NA	NA	12.4026	NA	NA	NA	NA	elev_mean	precip_mean	SED_ALLUVIAL___spur	NA	NA	-50.3358	-19.7368	-17.5249	NA	NA	precip_mean*elev_mean	temp_mean*precip_mean	NA
Vaccinium_microcarpum	rare	0.217538	0.367971	0.69369	SED_GLACIOFLUVIAL___peak	forms_peak	lake_area_m2	NA	NA	33.4374	18.5973	16.9097	NA	NA	precip_mean	NA	NA	NA	NA	-31.0557	NA	NA	NA	NA	precip_mean*forms_peak	precip_mean*lake_area_m2	NA
Vaccinium_myrtillus	common	0.170587	0.419576	0.59005	forms_spur	forms_hollow	IGN_INTRUSIVE___spur	river_lngth_m	slope_mean	9.09484	8.79191	8.33801	7.32469	6.56925	elev_mean	forms_slope	forms_valley	NA	NA	-15.4477	-8.88096	-5.89991	NA	NA	forms_hollow*river_lngth_m	slope_mean*elev_mean	SED_MIRE_OR_BOG___peak*elev_mean
Vaccinium_uliginosum	common	0.365962	0.714762	0.86308	elev_mean	elev_sd	slope_mean	river_lngth_m	SED_RESIDUAL___slope	31.6608	9.7673	9.37871	8.14334	7.3166	temp_mean	NA	NA	NA	NA	-7.93672	NA	NA	NA	NA	forms_hollow*elev_sd	forms_hollow*elev_mean	slope_mean*elev_mean
Vaccinium_vitis.idaea	common	0.23991	0.416589	0.63115	SED_MIRE_OR_BOG___peak	SED_GLACIOFLUVIAL___spur	SED_GLACIOFLUVIAL___pit	precip_mean	forms_spur	14.6455	9.77688	8.56331	8.11597	7.86932	elev_mean	forms_valley	NA	NA	NA	-21.3857	-8.19479	NA	NA	NA	IGN_INTRUSIVE___spur*elev_mean	SED_MIRE_OR_BOG___peak*elev_mean	IGN_INTRUSIVE___spur*SED_MIRE_OR_BOG___peak
Valeriana_officinalis	common	0.291318	0.492475	0.74496	forms_pit	SED_ALLUVIAL_TERRACE____slope	temp_mean	SED_ALLUVIAL___ridge	SED_ALLUVIAL___hollow	10.4706	10.2951	9.45888	9.07542	9.06677	elev_mean	precip_mean	NA	NA	NA	-19.4779	-7.17554	NA	NA	NA	slope_sd*elev_mean	temp_mean*elev_mean	forms_spur*elev_mean
Verbascum_thapsus	common	0.271896	0.631666	0.85405	SED_GLACIOFLUVIAL___valley	SED_ALLUVIAL___spur	SED_GLACIOFLUVIAL___pit	NA	NA	23.7327	14.361	10.3954	NA	NA	elev_mean	forms_spur	NA	NA	NA	-27.0473	-24.4637	NA	NA	NA	SED_ALLUVIAL___spur*forms_spur	SED_GLACIOFLUVIAL___valley*forms_spur	NA
Veronica_alpina	rare	0.508778	0.894443	0.97106	MET_SED_GENERIC___hollow	elev_mean	SED_GLACIGENIC___hollow	elev_sd	slope_sd	17.2976	16.7959	16.7584	11.753	9.84754	temp_mean	NA	NA	NA	NA	-11.2952	NA	NA	NA	NA	elev_mean*MET_SED_GENERIC___hollow	slope_sd*temp_mean	SED_GLACIGENIC___hollow*elev_mean
Veronica_arvensis	common	0.22018	0.542141	0.77712	SED_GLACIGENIC___spur	SED_GLACIGENIC___slope	SED_GLACIOFLUVIAL___slope	SED_ALLUVIAL_TERRACE____peak	temp_mean	7.29124	7.16752	6.34543	6.27756	6.27707	precip_mean	elev_mean	elev_sd	SED_GLACIOFLUVIAL___peak	SED_ALLUVIAL___hollow	-17.6229	-14.4792	-7.81687	-6.95177	-5.268	SED_GLACIGENIC___slope*temp_mean	elev_mean*precip_mean	SED_GLACIGENIC___slope*elev_sd
Veronica_beccabunga	common	0.181411	0.448175	0.73565	forms_pit	SED_GLACIGENIC___ridge	SED_GLACIGENIC___slope	SED_GLACIGENIC___spur	NA	23.9485	19.6759	16.7165	14.4317	NA	precip_mean	NA	NA	NA	NA	-25.2275	NA	NA	NA	NA	SED_GLACIGENIC___slope*precip_mean	forms_pit*precip_mean	NA
Veronica_chamaedrys	common	0.377064	0.485731	0.76464	SED_ALLUVIAL___spur	SED_GLACIGENIC___ridge	river_lngth_m	forms_pit	temp_mean	10.2653	7.03664	6.44355	5.89614	5.61394	elev_mean	precip_mean	NA	NA	NA	-53.1333	-11.6112	NA	NA	NA	river_lngth_m*elev_mean	precip_mean*elev_mean	NA
Veronica_filiformis	common	0.202312	0.590081	0.87554	SED_ALLUVIAL___slope	SED_ALLUVIAL___pit	river_lngth_m	forms_slope	SED_ALLUVIAL___spur	15.968	9.91138	7.74906	7.52766	7.26319	precip_mean	elev_mean	NA	NA	NA	-21.6504	-13.4857	NA	NA	NA	SED_ALLUVIAL___slope*precip_mean	SED_ALLUVIAL___pit*SED_ALLUVIAL___slope	SED_GLACIOFLUVIAL___pit*SED_ALLUVIAL___peak
Veronica_fruticans	rare	0.334873	0.801482	0.94229	SED_MIRE_OR_BOG___ridge	SED_WEATHERING___slope	MET_SED_GENERIC___valley	slope_mean	elev_sd	17.4562	16.877	15.9438	15.81	14.8017	NA	NA	NA	NA	NA	NA	NA	NA	NA	NA	SED_WEATHERING___slope*elev_sd	SED_MIRE_OR_BOG___ridge*SED_WEATHERING___slope	NA
Veronica_officinalis	common	0.234554	0.412107	0.6624	temp_mean	slope_mean	forms_pit	precip_mean	SED_GLACIGENIC___spur	14.0059	9.06215	8.01406	7.02522	6.47724	elev_mean	SED_GLACIOFLUVIAL___valley	forms_hollow	NA	NA	-26.0362	-13.4544	-10.2336	NA	NA	SED_GLACIGENIC___slope*precip_mean	precip_mean*elev_mean	slope_mean*SED_GLACIGENIC___slope
Veronica_scutellata	common	0.0955648	0.477621	0.72569	SED_ALLUVIAL___hollow	SED_ALLUVIAL___valley	forms_slope	SED_GLACIOFLUVIAL___peak	SED_GLACIGENIC___ridge	16.0034	11.5091	10.6625	9.84776	8.53847	elev_mean	NA	NA	NA	NA	-20.1572	NA	NA	NA	NA	SED_GLACIOFLUVIAL___hollow*forms_slope	river_lngth_m*SED_ALLUVIAL___valley	river_lngth_m*SED_ALLUVIAL___hollow
Veronica_serpyllifolia	common	0.140431	0.33604	0.68662	SED_ALLUVIAL___slope	forms_pit	SED_GLACIGENIC___spur	SED_ALLUVIAL___pit	NA	26.4942	22.6414	18.8609	16.2103	NA	precip_mean	NA	NA	NA	NA	-15.7931	NA	NA	NA	NA	forms_pit*SED_GLACIGENIC___spur	SED_ALLUVIAL___slope*SED_ALLUVIAL___pit	NA
Veronica_serpyllifolia_subsp._humifusa	rare	0.195319	0.569965	0.80866	forms_valley	MET_SED_GENERIC___hollow	elev_mean	precip_mean	SED_MIRE_OR_BOG___spur	17.4855	17.0665	15.2643	11.6221	11.0137	MET_SED_GENERIC___slope	NA	NA	NA	NA	-27.5479	NA	NA	NA	NA	forms_valley*MET_SED_GENERIC___hollow	SED_MIRE_OR_BOG___spur*MET_SED_GENERIC___hollow	NA
Veronica_serpyllifolia_subsp._serpyllifolia	common	0.25626	0.627474	0.75286	SED_GLACIOFLUVIAL___spur	SED_GLACIGENIC___spur	SED_ALLUVIAL___spur	temp_mean	SED_ALLUVIAL___hollow	9.13237	8.6244	7.20358	6.14811	5.96157	elev_mean	precip_mean	slope_sd	NA	NA	-12.5931	-8.5035	-8.50157	NA	NA	SED_GLACIOFLUVIAL___spur*slope_sd	MET_SED_GENERIC___valley*precip_mean	MET_SED_GENERIC___valley*slope_sd
Vicia_cracca	common	0.304521	0.530132	0.81239	SED_ALLUVIAL___spur	SED_GLACIOFLUVIAL___slope	SED_GLACIGENIC___spur	SED_GLACIOFLUVIAL___hollow	precip_mean	11.4645	6.91633	6.28631	5.88678	5.58983	elev_mean	elev_sd	NA	NA	NA	-42.166	-15.5358	NA	NA	NA	precip_mean*elev_mean	elev_sd*elev_mean	SED_GLACIGENIC___spur*elev_mean
Vicia_sativa	common	0.193324	0.547728	0.79254	NA	NA	NA	NA	NA	NA	NA	NA	NA	NA	slope_mean	elev_mean	precip_mean	elev_sd	NA	-31.3357	-31.0926	-19.4248	-18.1469	NA	slope_mean*precip_mean	slope_mean*elev_sd	NA
Vicia_sativa_subsp._nigra	common	0.0853913	0.645769	0.808	SED_GLACIOFLUVIAL___slope	SED_GLACIOFLUVIAL___valley	MET_GENERIC___valley	MET_GENERIC___slope	SED_GLACIOFLUVIAL___footslope	17.7742	12.2719	11.7972	8.11008	7.50299	slope_mean	precip_mean	forms_ridge	NA	NA	-3.88783	-1.53207	-0.630029	NA	NA	SED_GLACIOFLUVIAL___valley*SED_ALLUVIAL___spur	SED_GLACIGENIC___spur*SED_ALLUVIAL___spur	forms_hollow*SED_ALLUVIAL_TERRACE____slope
Vicia_sepium	common	0.190153	0.392765	0.68962	SED_GLACIGENIC___spur	SED_ALLUVIAL___pit	SED_ALLUVIAL___slope	NA	NA	23.7995	19.6982	16.2331	NA	NA	elev_mean	precip_mean	NA	NA	NA	-20.3049	-19.9643	NA	NA	NA	SED_ALLUVIAL___pit*SED_GLACIGENIC___spur	SED_ALLUVIAL___slope*SED_GLACIGENIC___spur	NA
Vicia_sylvatica	common	0.126524	0.620653	0.76812	MET_SED_GENERIC___valley	river_lngth_m	MET_SED_GENERIC___pit	NA	NA	29.8681	25.394	17.9859	NA	NA	elev_mean	NA	NA	NA	NA	-26.7521	NA	NA	NA	NA	elev_mean*river_lngth_m	river_lngth_m*MET_SED_GENERIC___pit	NA
Vinca_minor	rare	0.177501	0.629567	0.86437	forms_valley	forms_ridge	SED_GLACIOFLUVIAL___pit	SED_GLACIOFLUVIAL___ridge	SED_GLACIOFLUVIAL___hollow	24.2431	19.0087	16.4379	15.3859	12.56	SED_GLACIOFLUVIAL___valley	NA	NA	NA	NA	-12.3644	NA	NA	NA	NA	SED_GLACIOFLUVIAL___pit*forms_valley	forms_valley*SED_GLACIOFLUVIAL___ridge	NA
Viola_arvensis	common	0.219707	0.710763	0.90943	SED_GLACIOFLUVIAL___hollow	SED_ALLUVIAL___spur	SED_GLACIGENIC___slope	SED_GLACIOFLUVIAL___pit	NA	18.2895	14.4065	14.1433	7.20484	NA	elev_mean	precip_mean	NA	NA	NA	-27.3451	-18.6108	NA	NA	NA	SED_GLACIOFLUVIAL___hollow*precip_mean	SED_GLACIGENIC___slope*SED_ALLUVIAL___spur	NA
Viola_canina	rare	0.358563	0.627998	0.84606	SED_ALLUVIAL_FAN____valley	SED_MIRE_OR_BOG___slope	forms_valley	SED_ALLUVIAL___pit	SED_GLACIOFLUVIAL___ridge	11.6516	7.85009	6.07708	5.48392	5.40121	elev_sd	slope_mean	SED_ALLUVIAL___peak	SED_GLACIOFLUVIAL___peak	elev_mean	-15.7381	-9.03891	-8.59636	-7.23122	-6.95166	river_lngth_m*SED_ALLUVIAL___pit	forms_slope*elev_sd	SED_ALLUVIAL_FAN____valley*elev_sd
Viola_lutea	common	0.153958	0.550403	0.71269	forms_valley	SED_GLACIGENIC___valley	SED_ALLUVIAL___footslope	SED_ALLUVIAL_FAN____spur	river_lngth_m	9.02461	8.86511	8.67849	7.90766	6.84029	elev_mean	forms_peak	NA	NA	NA	-12.5637	-6.94433	NA	NA	NA	forms_pit*river_lngth_m	SED_ALLUVIAL___hollow*SED_GLACIGENIC___spur	forms_valley*SED_ALLUVIAL_FAN____spur
Viola_palustris	common	0.143363	0.385205	0.59464	river_lngth_m	forms_hollow	forms_spur	slope_sd	SED_GLACIGENIC___valley	12.5752	11.8084	9.06981	8.72064	8.70326	elev_mean	temp_mean	NA	NA	NA	-15.4829	-2.88514	NA	NA	NA	SED_MIRE_OR_BOG___peak*elev_mean	forms_hollow*river_lngth_m	forms_hollow*elev_mean
Viola_riviniana	common	0.279354	0.402875	0.68081	temp_mean	slope_sd	forms_spur	forms_pit	MET_SED_GENERIC___valley	11.4763	11.1962	9.31574	7.54539	7.12305	elev_mean	precip_mean	NA	NA	NA	-34.3155	-8.80536	NA	NA	NA	forms_spur*elev_mean	slope_sd*temp_mean	slope_sd*elev_mean
Viola_tricolor	rare	0.125016	0.464121	0.80781	SED_ALLUVIAL___ridge	SED_GLACIOFLUVIAL___hollow	SED_ALLUVIAL_TERRACE____pit	NA	NA	32.9639	30.0203	16.2498	NA	NA	precip_mean	NA	NA	NA	NA	-20.7659	NA	NA	NA	NA	SED_ALLUVIAL___ridge*SED_GLACIOFLUVIAL___hollow	SED_ALLUVIAL_TERRACE____pit*SED_GLACIOFLUVIAL___hollow	NA
Viola_tricolor_subsp._tricolor	rare	0.189349	0.632448	0.75698	SED_GLACIGENIC___ridge	SED_ALLUVIAL_TERRACE____hollow	SED_ALLUVIAL___pit	SED_ALLUVIAL_TERRACE____pit	SED_ALLUVIAL___spur	23.8768	22.7544	22.3293	20.5787	10.4609	NA	NA	NA	NA	NA	NA	NA	NA	NA	NA	SED_GLACIGENIC___ridge*SED_ALLUVIAL___pit	SED_ALLUVIAL_TERRACE____pit*SED_ALLUVIAL_TERRACE____hollow	NA

## Sheet: S6__Landform-Mineralogy_Results
Taxon	Common_or_Rare	BRT_CV_corr_mean	BRT_SS_mean	BRT_CV_AUC_mean	BRT_1st_pred_pos	BRT_2nd_pred_pos	BRT_3rd_pred_pos	BRT_4th_pred_pos	BRT_5th_pred_pos	BRT_1st_val_pos	BRT_2nd_val_pos	BRT_3rd_val_pos	BRT_4th_val_pos	BRT_5th_val_pos	BRT_1st_pred_neg	BRT_2nd_pred_neg	BRT_3rd_pred_neg	BRT_4th_pred_neg	BRT_5th_pred_neg	BRT_1st_val_neg	BRT_2nd_val_neg	BRT_3rd_val_neg	BRT_4th_val_neg	BRT_5th_val_neg	BRT_int_1st	BRT_int_2nd	BRT_int_3rd
Abies_grandis	common	0.146288	0.750344	0.72309	SILICA_CLAY__pit	BASIC__ridge	lake_area_m2	forms_hollow	NA	22.884	17.8884	13.488	10.8369	NA	precip_mean	NA	NA	NA	NA	-34.9026	NA	NA	NA	NA	BASIC__ridge*SILICA_CLAY__pit	lake_area_m2*BASIC__ridge	0
Acer_platanoides	common	0.20563	0.638576	0.81926	SILICA_CLAY__pit	CLAY_SILICA__slope	ACID__slope	NA	NA	25.9435	21.2136	19.6607	NA	NA	precip_mean	NA	NA	NA	NA	-33.1822	NA	NA	NA	NA	CLAY_SILICA__slope*precip_mean	ACID__slope*precip_mean	0
Acer_pseudoplatanus	common	0.363331	0.658231	0.85279	temp_mean	slope_sd	river_lngth_m	CLAY_SILICA__valley	SILICA_CLAY__hollow	18.1469	9.60687	9.42399	6.51029	5.7748	elev_mean	precip_mean	CLAY_SILICA__footslope	CLAY_SILICA__pit	NA	-23.3055	-13.6173	-8.3375	-5.27682	NA	slope_sd*elev_mean	river_lngth_m*elev_mean	CLAY_SILICA__valley*elev_mean
Achillea_millefolium	common	0.345591	0.46881	0.73796	river_lngth_m	temp_mean	slope_sd	CLAY_SILICA__spur	NA	12.4353	6.71347	4.75969	4.36101	NA	elev_mean	precip_mean	elev_sd	forms_pit	CLAY_SILICA__ridge	-38.8889	-12.9023	-9.25228	-6.09654	-4.59052	precip_mean*river_lngth_m	river_lngth_m*elev_mean	precip_mean*elev_mean
Achillea_ptarmica	common	0.253471	0.375818	0.72169	river_lngth_m	temp_mean	forms_pit	CLAY_SILICA__slope	NA	21.8983	21.4961	13.5822	11.356	NA	elev_mean	precip_mean	NA	NA	NA	-24.9004	-6.76698	NA	NA	NA	river_lngth_m*elev_mean	temp_mean*river_lngth_m	0
Aconitum_napellus	common	0.0539869	0.60696	0.84769	CLAY_SILICA__ridge	MGCARBONATE_SILICA_CLAY__spur	ORGANIC__pit	NA	NA	22.3341	16.5824	13.1674	NA	NA	elev_mean	precip_mean	NA	NA	NA	-25.146	-22.7701	NA	NA	NA	ORGANIC__pit*CLAY_SILICA__ridge	MGCARBONATE_SILICA_CLAY__spur*elev_mean	0
Adoxa_moschatellina	common	0.0876491	0.395622	0.72101	CLAY_SILICA__ridge	CLAY_SILICA__spur	CLAY_SILICA__slope	NA	NA	29.8287	24.7561	19.3702	NA	NA	precip_mean	NA	NA	NA	NA	-26.045	NA	NA	NA	NA	CLAY_SILICA__slope*CLAY_SILICA__ridge	CLAY_SILICA__spur*precip_mean	0
Aegopodium_podagraria	common	0.354361	0.659739	0.85692	SILICA_CLAY__pit	CLAY_SILICA__valley	CLAY_SILICA__spur	SILICA_CLAY__slope	CLAY_SILICA__slope	7.19646	6.84087	6.44656	6.30091	5.59905	elev_mean	precip_mean	CLAY_SILICA__ridge	CLAY_SILICA__footslope	forms_footslope	-23.0708	-15.7748	-5.48054	-5.31017	-3.65042	CLAY_SILICA__slope*CLAY_SILICA__valley	precip_mean*elev_mean	CLAY_SILICA__ridge*CLAY_SILICA__spur
Aesculus_hippocastanum	common	0.0576563	0.493665	0.81714	CLAY_SILICA__valley	forms_hollow	CLAY_SILICA__slope	CLAY_SILICA__hollow	temp_mean	30.5088	6.00799	3.17568	2.89989	1.75778	precip_mean	elev_mean	forms_slope	NA	NA	-31.2784	-14.5664	-9.11902	NA	NA	elev_mean*CLAY_SILICA__valley	CLAY_SILICA__hollow*CLAY_SILICA__valley	forms_hollow*CLAY_SILICA__valley
Agrostis_canina_s.l.	common	0.0787012	0.486769	0.60512	CLAY_SILICA__valley	forms_hollow	CLAY_SILICA__hollow	BASIC__valley	elev_sd	11.854	9.96947	9.5625	9.26241	7.12563	slope_sd	NA	NA	NA	NA	-11.0397	NA	NA	NA	NA	lake_area_m2*slope_sd	elev_sd*CLAY_SILICA__hollow	precip_mean*CLAY_SILICA__valley
Agrostis_canina_s.s.	common	0.121508	0.347073	0.67941	SILICA_CLAY__pit	CLAY_SILICA__peak	forms_hollow	NA	NA	29.0254	28.4537	24.4655	NA	NA	elev_sd	NA	NA	NA	NA	-18.0555	NA	NA	NA	NA	SILICA_CLAY__pit*forms_hollow	elev_sd*forms_hollow	0
Agrostis_capillaris	common	0.218864	0.398355	0.67081	CLAY_SILICA__slope	CLAY_SILICA__spur	forms_pit	slope_sd	temp_mean	11.4097	8.80201	7.21456	6.76554	3.34469	elev_mean	SILICA_CLAY__valley	forms_hollow	CLAY_SILICA__pit	precip_mean	-36.4229	-8.00589	-5.4615	-5.39593	-4.38865	CLAY_SILICA__pit*forms_pit	CLAY_SILICA__slope*elev_mean	slope_sd*elev_mean
Agrostis_stolonifera	common	0.117876	0.350366	0.61279	CLAY_SILICA__spur	temp_mean	ACID__pit	CLAY_SILICA__pit	CLAY_SILICA__valley	12.4412	11.787	10.0825	9.75099	8.3477	elev_mean	NA	NA	NA	NA	-35.36	NA	NA	NA	NA	ACID__pit*temp_mean	forms_pit*CLAY_SILICA__pit	CLAY_SILICA__valley*CLAY_SILICA__pit
Aira_praecox	common	0.131966	0.314726	0.6772	forms_pit	CLAY_SILICA__pit	NA	NA	NA	28.7589	8.66707	NA	NA	NA	elev_mean	precip_mean	NA	NA	NA	-44.8185	-17.7555	NA	NA	NA	precip_mean*forms_pit	forms_pit*elev_mean	0
Ajuga_reptans	common	0.216044	0.399486	0.68446	forms_pit	temp_mean	SILICA_CLAY__pit	BASIC__slope	NA	20.0097	19.0478	15.2221	12.4936	NA	elev_mean	NA	NA	NA	NA	-33.2268	NA	NA	NA	NA	temp_mean*elev_mean	BASIC__slope*elev_mean	0
Alchemilla_alpina	common	0.377688	0.564792	0.77883	slope_sd	elev_mean	precip_mean	river_lngth_m	elev_sd	20.5155	18.8858	17.7254	13.695	11.7873	temp_mean	NA	NA	NA	NA	-17.3909	NA	NA	NA	NA	precip_mean*temp_mean	slope_sd*temp_mean	0
Alchemilla_filicaulis	common	0.183258	0.441177	0.71267	slope_mean	CLAY_SILICA__spur	ULTRABASIC__slope	CACARBONATE__ridge	NA	34.2891	19.2973	12.941	11.122	NA	CLAY_SILICA_CACARBONATE__ridge	NA	NA	NA	NA	-22.3507	NA	NA	NA	NA	slope_mean*CLAY_SILICA__spur	CACARBONATE__ridge*slope_mean	0
Alchemilla_filicaulis_subsp._filicaulis	common	0.131728	0.589127	0.63097	precip_mean	ACID__ridge	slope_mean	CLAY_SILICA__hollow	SILICA__slope	18.1163	11.6217	11.3542	9.66995	8.23978	forms_ridge	CACARBONATE__hollow	NA	NA	NA	-5.80157	-5.59959	NA	NA	NA	forms_ridge*CLAY_SILICA__ridge	slope_mean*INTERMEDIATE__spur	slope_mean*precip_mean
Alchemilla_filicaulis_subsp._vestita	common	0.0784825	0.444105	0.69462	CACARBONATE__spur	CLAY_SILICA__pit	CLAY_SILICA__valley	CLAY_SILICA__ridge	MIXED__pit	20.7035	15.3672	15.3423	12.454	7.44989	CACARBONATE__hollow	precip_mean	NA	NA	NA	-17.7983	-10.8848	NA	NA	NA	CACARBONATE__hollow*CACARBONATE__spur	precip_mean*CLAY_SILICA__ridge	0
Alchemilla_glabra	common	0.201694	0.385173	0.64917	river_lngth_m	slope_sd	CLAY_SILICA__pit	BASIC__slope	CLAY_SILICA__slope	18.0473	11.9889	11.3552	9.7886	8.83984	precip_mean	ACID__slope	NA	NA	NA	-20.3741	-9.29972	NA	NA	NA	forms_spur*CLAY_SILICA__pit	BASIC__slope*river_lngth_m	slope_sd*river_lngth_m
Alchemilla_glomerulans	rare	0.193498	0.591466	0.95769	precip_mean	CACARBONATE__spur	ULTRABASIC__hollow	MIXED__valley	ULTRABASIC__valley	29.1936	26.4629	23.3272	13.4028	7.61347	NA	NA	NA	NA	NA	NA	NA	NA	NA	NA	precip_mean*CACARBONATE__spur	MIXED__valley*ULTRABASIC__hollow	0
Alchemilla_mollis	common	0.210993	0.584366	0.74948	SILICA_CLAY__pit	CLAY_SILICA__slope	slope_sd	CLAY_SILICA__valley	elev_sd	16.9535	9.71182	8.88779	7.86763	6.31412	precip_mean	elev_mean	slope_mean	CLAY_SILICA__peak	NA	-13.4828	-8.4534	-8.39682	-5.80876	NA	slope_sd*CLAY_SILICA__slope	slope_mean*precip_mean	CLAY_SILICA__valley*SILICA_CLAY__pit
Alchemilla_wichurae	rare	0.402075	0.734089	0.86658	CACARBONATE__slope	CACARBONATE__valley	CACARBONATE__spur	NA	NA	38.8261	22.4833	16.4447	NA	NA	temp_mean	NA	NA	NA	NA	-22.2459	NA	NA	NA	NA	temp_mean*CACARBONATE__slope	temp_mean*CACARBONATE__spur	0
Alchemilla_xanthochlora	common	0.161815	0.558079	0.75894	CLAY_SILICA__spur	CLAY_SILICA__pit	forms_pit	SILICA_CLAY__slope	NA	20.2782	16.801	15.5118	12.1356	NA	precip_mean	forms_valley	NA	NA	NA	-19.7604	-15.513	NA	NA	NA	CLAY_SILICA__spur*CLAY_SILICA__pit	forms_pit*CLAY_SILICA__pit	0
Alliaria_petiolata	common	0.310815	0.691189	0.88638	CLAY_SILICA__spur	SILICA_CLAY__hollow	NA	NA	NA	24.5395	14.7312	NA	NA	NA	precip_mean	elev_mean	SILICA_CLAY__slope	NA	NA	-31.914	-22.1022	-6.71313	NA	NA	SILICA_CLAY__hollow*precip_mean	elev_mean*CLAY_SILICA__spur	0
Alnus_glutinosa	common	0.430659	0.551491	0.8507	forms_pit	temp_mean	river_lngth_m	slope_sd	NA	16.0787	15.4681	12.8124	11.6961	NA	elev_mean	NA	NA	NA	NA	-43.9447	NA	NA	NA	NA	slope_sd*elev_mean	river_lngth_m*elev_mean	0
Alopecurus_geniculatus	common	0.165986	0.463438	0.79551	CLAY_SILICA__slope	NA	NA	NA	NA	22.6603	NA	NA	NA	NA	elev_mean	precip_mean	slope_mean	NA	NA	-32.3092	-27.7775	-17.253	NA	NA	elev_mean*precip_mean	CLAY_SILICA__slope*elev_mean	0
Alopecurus_magellanicus	rare	0.345718	0.687166	0.92249	SILICA_CLAY__spur	elev_mean	precip_mean	NA	NA	33.7669	31.7767	12.4053	NA	NA	temp_mean	NA	NA	NA	NA	-22.051	NA	NA	NA	NA	SILICA_CLAY__spur*temp_mean	precip_mean*temp_mean	0
Alopecurus_pratensis	common	0.241647	0.540612	0.82863	CLAY_SILICA__pit	forms_spur	CLAY_SILICA__spur	NA	NA	18.033	13.8896	10.1605	NA	NA	elev_mean	precip_mean	CLAY_SILICA__footslope	NA	NA	-25.4519	-20.5035	-11.9614	NA	NA	CLAY_SILICA__spur*CLAY_SILICA__pit	elev_mean*precip_mean	0
Anemone_nemorosa	common	0.223739	0.484157	0.66794	BASIC__slope	SILICA_CLAY__pit	forms_spur	temp_mean	CLAY_SILICA__slope	10.3491	9.69203	8.4516	8.14315	8.11035	elev_mean	SILICA_CLAY__valley	NA	NA	NA	-13.8366	-6.52701	NA	NA	NA	CLAY_SILICA__ridge*CLAY_SILICA__slope	SILICA_CLAY__valley*SILICA_CLAY__pit	BASIC__slope*elev_mean
Angelica_sylvestris	common	0.262273	0.454315	0.73792	slope_sd	SILICA_CLAY__pit	NA	NA	NA	20.841	19.3202	NA	NA	NA	elev_mean	precip_mean	NA	NA	NA	-35.2443	-24.5945	NA	NA	NA	slope_sd*elev_mean	slope_sd*precip_mean	0
Antennaria_dioica	common	0.207775	0.418595	0.6633	river_lngth_m	forms_spur	INTERMEDIATE__pit	SILICA__peak	CACARBONATE__spur	18.3502	15.3468	13.2707	12.3197	12.0198	CLAY_SILICA_CACARBONATE__slope	NA	NA	NA	NA	-17.3596	NA	NA	NA	NA	forms_spur*river_lngth_m	forms_spur*SILICA__peak	0
Anthoxanthum_odoratum	common	0.222232	0.377439	0.63398	river_lngth_m	SILICA_CLAY__spur	BASIC__slope	CLAY_SILICA__slope	forms_hollow	10.2986	9.61936	8.80189	5.89777	5.46879	elev_mean	precip_mean	ACID__spur	NA	NA	-31.5982	-10.558	-8.22554	NA	NA	BASIC__slope*elev_mean	precip_mean*elev_mean	forms_hollow*elev_mean
Anthriscus_sylvestris	common	0.356554	0.615587	0.82597	SILICA_CLAY__slope	forms_pit	CLAY_SILICA__spur	CLAY_SILICA__pit	elev_sd	8.95745	8.57992	6.90167	4.73779	3.88399	elev_mean	precip_mean	river_lngth_m	slope_mean	CLAY_SILICA__footslope	-32.6413	-17.2922	-6.69987	-5.88321	-4.42265	precip_mean*elev_mean	CLAY_SILICA__spur*elev_mean	slope_mean*CLAY_SILICA__spur
Anthyllis_vulneraria	common	0.222909	0.553911	0.76068	forms_pit	CLAY_SILICA__pit	river_lngth_m	forms_spur	NA	19.791	18.6662	17.4057	15.506	NA	elev_sd	NA	NA	NA	NA	-28.631	NA	NA	NA	NA	elev_sd*river_lngth_m	forms_spur*forms_pit	0
Aphanes_arvensis_agg.	common	0.218433	0.700146	0.86976	CLAY_SILICA__pit	temp_mean	NA	NA	NA	18.8268	13.6615	NA	NA	NA	elev_sd	elev_mean	precip_mean	NA	NA	-33.5929	-21.0106	-12.9083	NA	NA	elev_mean*temp_mean	temp_mean*elev_sd	0
Aphanes_australis	common	0.115204	0.381165	0.79878	CLAY_SILICA__slope	CLAY_SILICA__peak	SILICA_CLAY__pit	NA	NA	24.9752	20.8893	17.8767	NA	NA	elev_mean	NA	NA	NA	NA	-36.2588	NA	NA	NA	NA	CLAY_SILICA__slope*elev_mean	CLAY_SILICA__peak*CLAY_SILICA__slope	0
Aquilegia_vulgaris	common	0.130824	0.527621	0.82273	CLAY_SILICA__valley	CLAY_SILICA__pit	CLAY_SILICA__peak	NA	NA	29.4428	16.9098	10.156	NA	NA	elev_mean	precip_mean	NA	NA	NA	-29.9676	-13.5238	NA	NA	NA	elev_mean*CLAY_SILICA__valley	precip_mean*elev_mean	0
Arabidopsis_petraea	rare	0.269294	0.625804	0.81199	CLAY_SILICA__valley	elev_mean	SILICA__slope	CLAY_SILICA__pit	forms_valley	23.968	22.59	16.8028	10.7798	9.44029	precip_mean	NA	NA	NA	NA	-16.4191	NA	NA	NA	NA	CLAY_SILICA__pit*elev_mean	elev_mean*precip_mean	0
Arabidopsis_thaliana	common	0.296065	0.573434	0.80325	CLAY_SILICA__peak	SILICA_CLAY__pit	NA	NA	NA	13.5415	11.675	NA	NA	NA	precip_mean	elev_mean	forms_pit	NA	NA	-33.7752	-22.0404	-18.9679	NA	NA	forms_pit*SILICA_CLAY__pit	CLAY_SILICA__peak*precip_mean	0
Arabis_hirsuta	common	0.211267	0.504276	0.87086	CLAY_SILICA_CACARBONATE__slope	slope_sd	CACARBONATE__slope	NA	NA	16.7635	13.6535	12.1349	NA	NA	precip_mean	CACARBONATE__pit	NA	NA	NA	-31.6467	-25.8014	NA	NA	NA	precip_mean*slope_sd	precip_mean*CLAY_SILICA_CACARBONATE__slope	0
Arctium	common	0.11484	0.730637	0.88429	SILICA__slope	SILICA__hollow	NA	NA	NA	9.39694	5.92245	NA	NA	NA	elev_mean	precip_mean	CLAY_SILICA_CACARBONATE__hollow	NA	NA	-46.462	-23.0467	-15.1719	NA	NA	CLAY_SILICA_CACARBONATE__hollow*elev_mean	SILICA__slope*elev_mean	0
Arctium_minus	common	0.089207	0.633043	0.7501	elev_sd	lake_area_m2	temp_mean	precip_mean	river_lngth_m	19.8988	17.8461	15.2748	14.1585	12.3601	NA	NA	NA	NA	NA	NA	NA	NA	NA	NA	elev_sd*temp_mean	SILICA_CLAY__hollow*temp_mean	0
Arctostaphylos_uva.ursi	common	0.195004	0.49299	0.66934	forms_spur	CLAY_SILICA__hollow	SILICA_CLAY__slope	BASIC__slope	CLAY_SILICA__peak	11.8695	8.04429	7.5775	5.96134	4.47293	elev_mean	ORGANIC__ridge	elev_sd	precip_mean	slope_sd	-13.5725	-10.048	-9.80183	-8.67097	-7.40134	CLAY_SILICA__peak*CLAY_SILICA__hollow	elev_sd*SILICA_CLAY__slope	BASIC__slope*elev_mean
Armeria_maritima	common	0.135891	0.497635	0.79849	elev_mean	ULTRABASIC__slope	CACARBONATE__slope	ACID__pit	NA	25.2081	14.2009	12.6565	9.95791	NA	CACARBONATE__valley	precip_mean	slope_mean	temp_mean	NA	-11.4144	-10.9854	-8.60805	-6.96876	NA	precip_mean*temp_mean	ACID__pit*elev_mean	ULTRABASIC__slope*elev_mean
Arrhenatherum_elatius	common	0.278557	0.488637	0.80087	CLAY_SILICA__spur	temp_mean	river_lngth_m	SILICA_CLAY__hollow	CLAY_SILICA__pit	11.4962	8.65692	8.63092	7.98056	7.42517	elev_mean	precip_mean	NA	NA	NA	-39.1928	-4.44867	NA	NA	NA	CLAY_SILICA__pit*CLAY_SILICA__spur	SILICA_CLAY__hollow*elev_mean	river_lngth_m*elev_mean
Asplenium_ruta.muraria	common	0.0944446	0.377235	0.69987	CLAY_SILICA__ridge	lake_area_m2	NA	NA	NA	27.487	26.0981	NA	NA	NA	precip_mean	elev_mean	NA	NA	NA	-29.697	-16.7179	NA	NA	NA	precip_mean*CLAY_SILICA__ridge	CLAY_SILICA__ridge*lake_area_m2	0
Asplenium_trichomanes	common	0.177217	0.470295	0.75205	slope_sd	CACARBONATE__ridge	temp_mean	CLAY_SILICA__spur	NA	31.5193	24.0111	23.5803	20.8892	NA	NA	NA	NA	NA	NA	NA	NA	NA	NA	NA	temp_mean*slope_sd	CLAY_SILICA__spur*slope_sd	0
Asplenium_viride	common	0.278169	0.566032	0.85399	CACARBONATE__slope	CLAY_SILICA_CACARBONATE__slope	forms_slope	slope_mean	ULTRABASIC__slope	17.651	13.4564	12.9617	9.53507	6.15942	ACID__slope	CACARBONATE__pit	NA	NA	NA	-10.0948	-7.49747	NA	NA	NA	ACID__slope*slope_sd	slope_mean*CACARBONATE__slope	forms_slope*CACARBONATE__slope
Athyrium_distentifolium	rare	0.440377	0.696409	0.90685	elev_mean	slope_sd	MIXED__hollow	NA	NA	32.198	27.4957	23.7916	NA	NA	temp_mean	NA	NA	NA	NA	-16.5147	NA	NA	NA	NA	slope_sd*elev_mean	temp_mean*slope_sd	0
Athyrium_filix.femina	common	0.242933	0.43039	0.70655	temp_mean	slope_mean	NA	NA	NA	21.8892	20.8494	NA	NA	NA	elev_mean	precip_mean	NA	NA	NA	-32.5499	-24.7115	NA	NA	NA	precip_mean*elev_mean	elev_mean*temp_mean	0
Atriplex_patula	common	0.146405	0.672533	0.8236	CLAY_SILICA__pit	temp_mean	river_lngth_m	SILICA_CLAY__pit	NA	16.7607	9.1901	8.7495	8.23638	NA	precip_mean	forms_ridge	slope_mean	elev_sd	NA	-15.8174	-15.096	-14.9815	-11.1684	NA	SILICA_CLAY__pit*precip_mean	CLAY_SILICA__pit*SILICA_CLAY__pit	elev_sd*precip_mean
Atriplex_prostrata_s.s.	common	0.217359	0.677894	0.85981	forms_pit	SILICA_CLAY__pit	CLAY_SILICA__peak	NA	NA	20.1701	16.0483	16.0238	NA	NA	precip_mean	slope_mean	elev_sd	NA	NA	-23.1645	-17.1859	-7.40744	NA	NA	SILICA_CLAY__pit*precip_mean	forms_pit*slope_mean	0
Avenula_pratensis	common	0.242092	0.601806	0.77759	elev_sd	CACARBONATE__slope	forms_pit	temp_mean	CLAY_SILICA__slope	14.1245	10.5472	9.73373	7.73716	7.53999	precip_mean	CACARBONATE__valley	NA	NA	NA	-7.42932	-7.03222	NA	NA	NA	temp_mean*SILICA__spur	slope_mean*CLAY_SILICA_CACARBONATE__slope	CLAY_SILICA__pit*elev_sd
Avenula_pubescens	common	0.196563	0.512877	0.77931	CLAY_SILICA__pit	forms_pit	NA	NA	NA	18.1116	16.5926	NA	NA	NA	precip_mean	elev_mean	NA	NA	NA	-40.4875	-24.8082	NA	NA	NA	elev_mean*CLAY_SILICA__pit	elev_mean*precip_mean	0
Barbarea_vulgaris	rare	0.0762979	0.494566	0.72289	SILICA_CLAY__peak	SILICA_CLAY__pit	ORGANIC__pit	SILICA_CLAY__slope	CLAY_SILICA__peak	39.639	33.9146	11.2252	10.6686	4.55271	NA	NA	NA	NA	NA	NA	NA	NA	NA	NA	SILICA_CLAY__peak*SILICA_CLAY__pit	ORGANIC__pit*SILICA_CLAY__pit	0
Bellis_perennis	common	0.276418	0.430875	0.70357	river_lngth_m	forms_pit	CLAY_SILICA__pit	temp_mean	NA	8.35723	6.18979	6.17462	4.41439	NA	elev_mean	precip_mean	SILICA_CLAY__slope	elev_sd	SILICA_CLAY__pit	-31.0472	-14.6111	-10.8835	-10.4521	-7.87003	SILICA_CLAY__pit*SILICA_CLAY__slope	river_lngth_m*precip_mean	SILICA_CLAY__slope*elev_mean
Betula	common	0.158469	0.634857	0.78149	SILICA_CLAY__spur	forms_slope	CLAY_SILICA__ridge	CLAY_SILICA__slope	ORGANIC__pit	16.7782	15.1116	9.69647	9.06997	8.41966	precip_mean	forms_footslope	CLAY_SILICA__footslope	SILICA__pit	NA	-12.7598	-9.37706	-7.14283	-4.54315	NA	CLAY_SILICA__ridge*forms_slope	forms_footslope*CLAY_SILICA__footslope	CLAY_SILICA__footslope*SILICA_CLAY__spur
Betula_nana	rare	0.319386	0.632859	0.90306	elev_mean	ORGANIC__hollow	ORGANIC__spur	ORGANIC__slope	ORGANIC__ridge	20.1917	15.4616	11.89	9.33295	8.78944	precip_mean	temp_mean	NA	NA	NA	-14.1016	-12.6233	NA	NA	NA	temp_mean*precip_mean	SILICA__pit*elev_mean	temp_mean*ORGANIC__hollow
Betula_pendula	common	0.387398	0.540728	0.7935	slope_mean	temp_mean	CLAY_SILICA__spur	SILICA_CLAY__pit	forms_peak	9.07428	8.72296	7.41039	6.69175	6.29079	elev_mean	precip_mean	NA	NA	NA	-52.1717	-9.63812	NA	NA	NA	slope_mean*elev_mean	forms_peak*elev_mean	0
Betula_pubescens	common	0.298753	0.491395	0.70431	slope_mean	temp_mean	SILICA_CLAY__pit	river_lngth_m	forms_pit	9.98713	9.4446	9.27422	6.17659	5.90731	elev_mean	forms_valley	precip_mean	CLAY_SILICA__pit	NA	-25.0975	-9.66172	-8.37641	-5.1281	NA	temp_mean*elev_mean	CLAY_SILICA__pit*forms_pit	river_lngth_m*temp_mean
Blechnum_spicant	common	0.173363	0.436873	0.60547	BASIC__slope	river_lngth_m	forms_spur	slope_sd	precip_mean	9.3304	7.88092	7.18694	6.94838	6.57548	elev_mean	ORGANIC__ridge	forms_valley	CLAY_SILICA__spur	NA	-12.8915	-10.4977	-7.907	-7.20236	NA	forms_spur*elev_mean	BASIC__slope*elev_mean	CLAY_SILICA__spur*river_lngth_m
Botrychium_lunaria	common	0.148503	0.299734	0.63797	river_lngth_m	slope_mean	CACARBONATE__slope	CACARBONATE__spur	NA	32.5456	31.2976	21.7948	14.362	NA	NA	NA	NA	NA	NA	NA	NA	NA	NA	NA	river_lngth_m*slope_mean	river_lngth_m*CACARBONATE__slope	0
Brachypodium_sylvaticum	common	0.255117	0.672302	0.85724	CLAY_SILICA__peak	precip_mean	slope_sd	forms_slope	temp_mean	31.106	19.7456	16.8761	13.0621	11.3396	elev_mean	NA	NA	NA	NA	-7.87052	NA	NA	NA	NA	precip_mean*temp_mean	slope_sd*temp_mean	0
Briza_media	common	0.278887	0.386666	0.68691	CACARBONATE__slope	CLAY_SILICA__slope	CACARBONATE__spur	NA	NA	31.3622	25.63	23.7468	NA	NA	precip_mean	NA	NA	NA	NA	-19.261	NA	NA	NA	NA	precip_mean*CLAY_SILICA__slope	precip_mean*CACARBONATE__spur	0
Bromus_hordeaceus	common	0.122187	0.641723	0.83755	forms_ridge	river_lngth_m	CLAY_SILICA__footslope	temp_mean	NA	19.5062	10.5581	8.79547	8.04561	NA	forms_hollow	precip_mean	elev_mean	NA	NA	-27.1662	-15.4567	-10.4718	NA	NA	forms_hollow*CLAY_SILICA__footslope	forms_hollow*elev_mean	0
Callitriche	common	0.0857029	0.568202	0.66781	SILICA__hollow	SILICA__peak	lake_area_m2	CLAY_SILICA__spur	CLAY_SILICA__pit	10.904	10.0643	6.67875	5.84975	5.22207	precip_mean	CLAY_SILICA__ridge	SILICA_CLAY__slope	SILICA_CLAY__hollow	forms_ridge	-9.54694	-8.14923	-7.02838	-6.96781	-5.75571	elev_mean*SILICA__peak	forms_spur*SILICA__hollow	elev_mean*lake_area_m2
Callitriche_brutia_subsp._hamulata	common	0.137369	0.606095	0.78016	SILICA_CLAY__pit	SILICA_CLAY__hollow	lake_area_m2	ORGANIC__peak	NA	31.8029	20.7861	17.0061	9.04137	NA	precip_mean	NA	NA	NA	NA	-21.3636	NA	NA	NA	NA	SILICA_CLAY__pit*precip_mean	SILICA_CLAY__hollow*lake_area_m2	0
Callitriche_stagnalis	common	0.0385798	0.462734	0.666	forms_pit	CLAY_SILICA__ridge	SILICA_CLAY__valley	forms_peak	ORGANIC__slope	21.0052	10.1621	7.08668	5.87878	5.05334	precip_mean	CLAY_SILICA__slope	NA	NA	NA	-28.9127	-2.57461	NA	NA	NA	ORGANIC__slope*forms_pit	CLAY_SILICA_CACARBONATE__hollow*forms_pit	CLAY_SILICA__ridge*precip_mean
Callitriche_stagnalis_s.l.	common	0.139652	0.442145	0.73786	forms_pit	CACARBONATE_SILICA__hollow	CLAY_SILICA__pit	CACARBONATE_SILICA__spur	NA	54.0428	35.1237	7.95711	2.87641	NA	NA	NA	NA	NA	NA	NA	NA	NA	NA	NA	CLAY_SILICA__pit*forms_pit	forms_pit*CACARBONATE_SILICA__hollow	0
Calluna_vulgaris	common	0.246119	0.380587	0.62925	ORGANIC__peak	forms_peak	forms_spur	temp_mean	NA	12.7208	9.67144	9.21229	5.49826	NA	elev_mean	CLAY_SILICA__slope	forms_valley	forms_slope	CLAY_SILICA__hollow	-36.675	-6.75076	-6.26097	-5.91286	-3.95433	forms_peak*elev_mean	forms_spur*elev_mean	ORGANIC__peak*elev_mean
Caltha_palustris	common	0.216453	0.41185	0.65261	precip_mean	river_lngth_m	CLAY_SILICA__slope	forms_pit	CLAY_SILICA__ridge	24.3338	14.7434	7.41262	6.34518	5.4441	elev_mean	NA	NA	NA	NA	-14.3506	NA	NA	NA	NA	elev_mean*precip_mean	elev_mean*river_lngth_m	CLAY_SILICA__slope*precip_mean
Campanula_rotundifolia	common	0.20373	0.366249	0.64713	slope_sd	river_lngth_m	precip_mean	temp_mean	CLAY_SILICA__ridge	18.309	15.8196	13.2721	10.3455	7.14672	elev_mean	forms_hollow	NA	NA	NA	-27.8538	-7.25327	NA	NA	NA	slope_sd*elev_mean	river_lngth_m*slope_sd	0
Capsella_bursa.pastoris	common	0.247447	0.476122	0.82559	CLAY_SILICA__pit	NA	NA	NA	NA	15.3698	NA	NA	NA	NA	elev_mean	precip_mean	CLAY_SILICA__footslope	NA	NA	-29.3772	-28.2251	-27.028	NA	NA	precip_mean*elev_mean	CLAY_SILICA__pit*CLAY_SILICA__footslope	0
Cardamine_amara	rare	0.117029	0.652983	0.85403	forms_pit	CLAY_SILICA__spur	CLAY_SILICA__pit	CLAY_SILICA__ridge	NA	20.7615	15.1724	12.1133	11.7186	NA	precip_mean	forms_slope	NA	NA	NA	-30.3586	-9.87552	NA	NA	NA	CLAY_SILICA__pit*CLAY_SILICA__spur	CLAY_SILICA__pit*forms_pit	0
Cardamine_flexuosa	common	0.233457	0.534147	0.71372	river_lngth_m	SILICA_CLAY__pit	forms_pit	SILICA__spur	slope_mean	8.65663	7.63831	7.51148	7.08866	6.79511	elev_mean	precip_mean	forms_valley	NA	NA	-16.4299	-8.01103	-6.87809	NA	NA	forms_spur*elev_mean	SILICA__spur*elev_mean	river_lngth_m*forms_pit
Cardamine_hirsuta	common	0.246955	0.548674	0.81129	forms_pit	CLAY_SILICA__pit	CLAY_SILICA__peak	NA	NA	18.8861	14.0894	11.0258	NA	NA	precip_mean	SILICA_CLAY__footslope	elev_mean	NA	NA	-20.7934	-18.349	-16.8563	NA	NA	forms_pit*elev_mean	CLAY_SILICA__pit*precip_mean	0
Cardamine_pratensis	common	0.210638	0.40139	0.6615	CLAY_SILICA__ridge	SILICA_CLAY__slope	CLAY_SILICA__spur	SILICA_CLAY__hollow	river_lngth_m	11.0776	10.8245	10.7572	8.44664	7.91435	elev_mean	precip_mean	NA	NA	NA	-20.4716	-8.77304	NA	NA	NA	SILICA_CLAY__slope*river_lngth_m	CLAY_SILICA__hollow*CLAY_SILICA__spur	forms_pit*elev_mean
Carex_aquatilis	common	0.426143	0.719892	0.84523	CLAY_SILICA__footslope	slope_sd	temp_mean	SILICA_CLAY__pit	NA	18.7233	16.3195	13.6962	9.12541	NA	elev_mean	precip_mean	NA	NA	NA	-27.0682	-15.0674	NA	NA	NA	SILICA_CLAY__pit*CLAY_SILICA__footslope	precip_mean*elev_mean	0
Carex_aquatilis_x_nigra_._C._x_hibernica	rare	0.150316	0.531225	0.73359	CLAY_SILICA__pit	SILICA_CLAY__hollow	ULTRABASIC__peak	NA	NA	20.7836	18.3095	14.7239	NA	NA	elev_mean	CLAY_SILICA__hollow	NA	NA	NA	-26.1243	-20.0587	NA	NA	NA	SILICA_CLAY__hollow*CLAY_SILICA__pit	CLAY_SILICA__hollow*CLAY_SILICA__pit	0
Carex_atrata	rare	0.280173	0.769568	0.93901	forms_hollow	slope_sd	elev_sd	slope_mean	SILICA_CLAY__hollow	29.9589	25.749	14.9902	10.6782	9.27838	river_lngth_m	NA	NA	NA	NA	-9.34528	NA	NA	NA	NA	river_lngth_m*slope_sd	slope_mean*forms_hollow	0
Carex_bigelowii	common	0.476369	0.725421	0.91265	elev_mean	elev_sd	precip_mean	ORGANIC__hollow	ACID__ridge	39.4906	9.33726	9.31658	7.22061	6.69634	temp_mean	forms_valley	NA	NA	NA	-12.1328	-4.04295	NA	NA	NA	elev_sd*elev_mean	MIXED__spur*precip_mean	elev_sd*precip_mean
Carex_binervis	common	0.192136	0.369311	0.63126	BASIC__slope	temp_mean	CLAY_SILICA__hollow	CLAY_SILICA__slope	forms_spur	13.9417	12.3401	8.41856	7.29503	6.15956	elev_mean	forms_valley	CLAY_SILICA__spur	NA	NA	-28.1004	-12.4022	-3.11063	NA	NA	BASIC__slope*temp_mean	BASIC__slope*elev_mean	forms_valley*elev_mean
Carex_canescens	common	0.215039	0.37826	0.68908	SILICA_CLAY__pit	lake_area_m2	NA	NA	NA	26.4368	22.1589	NA	NA	NA	elev_sd	slope_mean	NA	NA	NA	-27.0169	-24.3873	NA	NA	NA	slope_mean*SILICA_CLAY__pit	slope_mean*elev_sd	0
Carex_capillaris	rare	0.493445	0.640652	0.88482	CACARBONATE__slope	slope_mean	CACARBONATE__pit	CLAY_SILICA_CACARBONATE__hollow	slope_sd	40.1847	12.2114	8.06796	7.9566	7.06244	CACARBONATE__hollow	CACARBONATE__ridge	NA	NA	NA	-6.77487	-3.92774	NA	NA	NA	slope_sd*slope_mean	CLAY_SILICA_CACARBONATE__hollow*CACARBONATE__slope	CACARBONATE__pit*slope_mean
Carex_caryophyllea	common	0.175655	0.373008	0.69175	forms_pit	CLAY_SILICA__pit	NA	NA	NA	26.9364	22.6591	NA	NA	NA	precip_mean	SILICA_CLAY__pit	NA	NA	NA	-29.2238	-21.1806	NA	NA	NA	forms_pit*CLAY_SILICA__pit	precip_mean*CLAY_SILICA__pit	0
Carex_demissa	common	0.107365	0.388071	0.59033	precip_mean	river_lngth_m	slope_sd	SILICA__slope	CLAY_SILICA__slope	12.2696	11.9596	10.4516	10.269	9.45868	elev_mean	NA	NA	NA	NA	-12.9672	NA	NA	NA	NA	SILICA_CLAY__spur*river_lngth_m	river_lngth_m*elev_mean	precip_mean*river_lngth_m
Carex_dioica	common	0.18468	0.350241	0.67737	CLAY_SILICA__spur	CACARBONATE__spur	NA	NA	NA	26.5221	16.3941	NA	NA	NA	elev_mean	CLAY_SILICA_CACARBONATE__ridge	NA	NA	NA	-35.2849	-21.7989	NA	NA	NA	elev_mean*CLAY_SILICA_CACARBONATE__ridge	elev_mean*CLAY_SILICA__spur	0
Carex_echinata	common	0.181495	0.385085	0.62467	river_lngth_m	ORGANIC__peak	BASIC__slope	precip_mean	CLAY_SILICA__ridge	13.4059	11.5708	9.23989	9.08158	9.04304	elev_mean	NA	NA	NA	NA	-24.6742	NA	NA	NA	NA	ORGANIC__peak*elev_mean	BASIC__slope*elev_mean	precip_mean*river_lngth_m
Carex_flacca	common	0.261565	0.409153	0.69613	CACARBONATE__slope	CACARBONATE__spur	slope_sd	CLAY_SILICA__spur	BASIC__slope	16.3862	16.0675	12.072	11.2474	10.4686	elev_mean	NA	NA	NA	NA	-20.3209	NA	NA	NA	NA	CLAY_SILICA__spur*elev_mean	BASIC__slope*CACARBONATE__slope	CLAY_SILICA__pit*elev_mean
Carex_hostiana	common	0.208782	0.583837	0.70669	CLAY_SILICA__slope	SILICA_CLAY__hollow	CLAY_SILICA__spur	CLAY_SILICA_CACARBONATE__slope	CACARBONATE__spur	14.2628	9.13633	7.43329	7.31578	7.29094	elev_mean	forms_ridge	CLAY_SILICA__hollow	NA	NA	-9.58	-5.24992	-4.88097	NA	NA	CLAY_SILICA_CACARBONATE__slope*CLAY_SILICA__slope	precip_mean*CLAY_SILICA__slope	CACARBONATE__spur*CLAY_SILICA__slope
Carex_hostiana_x_demissa	common	0.0730949	0.427046	0.7013	CLAY_SILICA__peak	INTERMEDIATE__slope	CLAY_SILICA__slope	CLAY_SILICA__ridge	SILICA__peak	24.092	20.3083	19.2836	14.2269	13.4313	NA	NA	NA	NA	NA	NA	NA	NA	NA	NA	CLAY_SILICA__peak*CLAY_SILICA__slope	SILICA__peak*INTERMEDIATE__slope	0
Carex_hostiana_x_lepidocarpa_._C._x_fulva	common	0.0789567	0.475341	0.66267	CLAY_SILICA__slope	CLAY_SILICA__spur	CACARBONATE__slope	CLAY_SILICA__valley	CLAY_SILICA_CACARBONATE__valley	23.6271	14.6859	13.0763	12.3275	12.2197	river_lngth_m	NA	NA	NA	NA	-12.5175	NA	NA	NA	NA	CLAY_SILICA__spur*CLAY_SILICA__slope	river_lngth_m*CLAY_SILICA_CACARBONATE__valley	0
Carex_lachenalii	rare	0.680965	0.89222	0.99459	elev_mean	MIXED__valley	ACID__hollow	NA	NA	67.7924	16.9071	5.37831	NA	NA	MIXED__hollow	temp_mean	NA	NA	NA	-6.20507	-3.7171	NA	NA	NA	ACID__hollow*elev_mean	MIXED__valley*elev_mean	0
Carex_lasiocarpa	common	0.263152	0.541197	0.88399	ORGANIC__pit	lake_area_m2	NA	NA	NA	29.6107	11.7287	NA	NA	NA	elev_sd	forms_slope	NA	NA	NA	-36.3169	-22.3436	NA	NA	NA	forms_slope*elev_sd	lake_area_m2*ORGANIC__pit	0
Carex_lepidocarpa	common	0.302096	0.512006	0.71957	CACARBONATE__slope	ULTRABASIC__hollow	CACARBONATE__spur	SILICA_CLAY__hollow	CLAY_SILICA__spur	20.5428	16.0666	12.9403	9.21125	8.68072	NA	NA	NA	NA	NA	NA	NA	NA	NA	NA	slope_mean*elev_sd	slope_mean*CLAY_SILICA__spur	CLAY_SILICA__ridge*CLAY_SILICA__slope
Carex_leporina	common	0.223658	0.4499	0.73772	temp_mean	NA	NA	NA	NA	11.764	NA	NA	NA	NA	elev_mean	precip_mean	SILICA_CLAY__pit	SILICA_CLAY__valley	NA	-40.7168	-20.3631	-16.1656	-10.9905	NA	precip_mean*elev_mean	temp_mean*elev_mean	0
Carex_limosa	common	0.348092	0.649913	0.95021	ORGANIC__pit	SILICA_CLAY__peak	forms_pit	ORGANIC__shoulder	forms_shoulder	23.1434	18.5501	17.13	15.707	7.21795	elev_sd	NA	NA	NA	NA	-18.2515	NA	NA	NA	NA	elev_sd*ORGANIC__pit	SILICA_CLAY__peak*ORGANIC__pit	0
Carex_nigra	common	0.234092	0.372971	0.65357	ORGANIC__peak	river_lngth_m	BASIC__slope	SILICA_CLAY__pit	lake_area_m2	19.3657	15.8358	13.5758	13.1247	11.536	elev_mean	NA	NA	NA	NA	-26.562	NA	NA	NA	NA	ORGANIC__peak*elev_mean	BASIC__slope*elev_mean	0
Carex_pallescens	common	0.231448	0.658116	0.76947	slope_sd	SILICA__slope	ORGANIC__spur	CLAY_SILICA__spur	slope_mean	14.1235	10.7425	8.47489	7.63243	7.04112	elev_mean	forms_pit	NA	NA	NA	-7.33366	-7.28632	NA	NA	NA	temp_mean*SILICA__slope	SILICA_CLAY__slope*elev_mean	elev_mean*slope_sd
Carex_panicea	common	0.24034	0.520483	0.6436	CLAY_SILICA__slope	precip_mean	river_lngth_m	slope_mean	CLAY_SILICA__valley	11.824	10.9358	8.86914	8.60958	8.03378	elev_mean	forms_valley	CLAY_SILICA__pit	NA	NA	-17.9961	-8.04092	-7.94972	NA	NA	precip_mean*CLAY_SILICA__slope	CLAY_SILICA__valley*precip_mean	ORGANIC__peak*elev_mean
Carex_paniculata	common	0.0288167	0.38976	0.70711	lake_area_m2	CLAY_SILICA__peak	CLAY_SILICA__spur	NA	NA	31.4248	26.0706	19.3414	NA	NA	forms_slope	NA	NA	NA	NA	-23.1632	NA	NA	NA	NA	lake_area_m2*CLAY_SILICA__peak	CLAY_SILICA__spur*forms_slope	0
Carex_pauciflora	common	0.184477	0.328464	0.6911	ORGANIC__pit	CLAY_SILICA__slope	CLAY_SILICA__hollow	NA	NA	29.4159	24.0622	10.9916	NA	NA	elev_mean	NA	NA	NA	NA	-35.5303	NA	NA	NA	NA	ORGANIC__pit*CLAY_SILICA__slope	ORGANIC__pit*elev_mean	0
Carex_pilulifera	common	0.0666642	0.170224	0.54272	BASIC__spur	river_lngth_m	ACID__hollow	BASIC__slope	NA	36.4223	28.0311	21.114	14.4326	NA	NA	NA	NA	NA	NA	NA	NA	NA	NA	NA	ACID__hollow*BASIC__spur	river_lngth_m*ACID__hollow	0
Carex_pulicaris	common	0.163914	0.436675	0.62166	CACARBONATE__slope	slope_sd	slope_mean	SILICA__peak	precip_mean	13.2726	11.2086	9.645	9.20715	8.43724	elev_mean	forms_ridge	NA	NA	NA	-15.2534	-5.39452	NA	NA	NA	elev_mean*slope_sd	forms_ridge*river_lngth_m	SILICA__peak*CACARBONATE__slope
Carex_rariflora	rare	0.603739	0.811874	0.97897	elev_mean	ORGANIC__ridge	ORGANIC__spur	precip_mean	river_lngth_m	40.4749	8.80117	8.42637	4.48248	4.07195	ACID__slope	slope_mean	elev_sd	ACID__spur	temp_mean	-11.3312	-7.58582	-7.15264	-5.01166	-2.6618	slope_mean*elev_mean	ORGANIC__spur*elev_mean	ORGANIC__ridge*elev_mean
Carex_rostrata	common	0.293683	0.437736	0.73401	lake_area_m2	SILICA_CLAY__pit	SILICA_CLAY__valley	ORGANIC__pit	river_lngth_m	27.9067	7.63757	6.78167	5.68666	4.03266	elev_mean	elev_sd	forms_footslope	precip_mean	NA	-26.4495	-10.8341	-5.83617	-4.835	NA	ORGANIC__pit*elev_mean	precip_mean*lake_area_m2	river_lngth_m*elev_mean
Carex_vaginata	rare	0.325202	0.552666	0.85568	elev_mean	slope_mean	forms_hollow	forms_spur	MIXED__hollow	39.2968	14.4849	14.1238	9.92087	8.03122	temp_mean	NA	NA	NA	NA	-14.1424	NA	NA	NA	NA	forms_hollow*elev_mean	forms_spur*temp_mean	0
Carex_vesicaria	common	0.296745	0.672317	0.92567	CLAY_SILICA__peak	forms_pit	NA	NA	NA	13.5955	11.5448	NA	NA	NA	elev_mean	SILICA_CLAY__pit	elev_sd	NA	NA	-32.2004	-23.6175	-19.0418	NA	NA	forms_pit*elev_mean	elev_sd*SILICA_CLAY__pit	0
Centaurea_montana	common	0.276285	0.548525	0.81078	CLAY_SILICA__valley	CLAY_SILICA__peak	NA	NA	NA	32.9793	13.3065	NA	NA	NA	precip_mean	CLAY_SILICA__ridge	NA	NA	NA	-41.7046	-12.0096	NA	NA	NA	CLAY_SILICA__ridge*CLAY_SILICA__valley	CLAY_SILICA__peak*precip_mean	0
Centaurea_nigra_s.s.	common	0.353533	0.485031	0.81629	CLAY_SILICA__pit	forms_pit	precip_mean	temp_mean	NA	17.8118	13.3457	13.1815	10.4357	NA	elev_mean	NA	NA	NA	NA	-45.2253	NA	NA	NA	NA	precip_mean*elev_mean	precip_mean*CLAY_SILICA__pit	0
Cerastium_fontanum	common	0.259921	0.388967	0.67647	precip_mean	river_lngth_m	temp_mean	CLAY_SILICA__pit	NA	16.4311	15.2158	14.4528	12.4068	NA	elev_mean	NA	NA	NA	NA	-41.4933	NA	NA	NA	NA	precip_mean*elev_mean	temp_mean*elev_mean	0
Cerastium_glomeratum	common	0.292755	0.561968	0.83498	CLAY_SILICA__slope	forms_pit	NA	NA	NA	18.0534	13.5818	NA	NA	NA	elev_mean	precip_mean	NA	NA	NA	-45.9051	-22.4598	NA	NA	NA	CLAY_SILICA__slope*elev_mean	precip_mean*elev_mean	0
Cerastium_semidecandrum	common	0.165145	0.655984	0.87975	SILICA_CLAY__peak	SILICA_CLAY__slope	ORGANIC__pit	NA	NA	22.414	20.3535	11.5377	NA	NA	elev_sd	precip_mean	NA	NA	NA	-27.0617	-18.633	NA	NA	NA	elev_sd*precip_mean	ORGANIC__pit*SILICA_CLAY__slope	0
Ceratocapnos_claviculata	rare	0.107154	0.323827	0.75579	BASIC__slope	CLAY_SILICA__pit	BASIC__hollow	BASIC__spur	forms_spur	52.4775	31.5162	7.29939	6.21056	2.49633	NA	NA	NA	NA	NA	NA	NA	NA	NA	NA	CLAY_SILICA__pit*BASIC__slope	BASIC__spur*CLAY_SILICA__pit	0
Chamerion_angustifolium	common	0.250357	0.391849	0.71154	temp_mean	CLAY_SILICA__pit	slope_sd	CLAY_SILICA__peak	forms_pit	18.3203	8.65358	8.10765	7.32278	5.12086	elev_mean	precip_mean	forms_footslope	NA	NA	-35.6618	-8.20379	-4.27144	NA	NA	precip_mean*elev_mean	slope_sd*temp_mean	slope_sd*elev_mean
Chenopodium_album_s.s.	common	0.225323	0.555382	0.8528	river_lngth_m	CLAY_SILICA__ridge	ORGANIC__pit	NA	NA	22.5251	22.5	13.4133	NA	NA	elev_mean	NA	NA	NA	NA	-41.5616	NA	NA	NA	NA	elev_mean*river_lngth_m	CLAY_SILICA__ridge*elev_mean	0
Chrysosplenium_alternifolium	common	0.123925	0.378398	0.68053	CLAY_SILICA__spur	CLAY_SILICA__ridge	NA	NA	NA	25.7444	23.4066	NA	NA	NA	precip_mean	forms_hollow	NA	NA	NA	-31.4953	-19.3537	NA	NA	NA	CLAY_SILICA__ridge*precip_mean	forms_hollow*precip_mean	0
Chrysosplenium_oppositifolium	common	0.171062	0.356136	0.6801	slope_mean	precip_mean	SILICA_CLAY__pit	NA	NA	30.0165	28.4673	18.6132	NA	NA	SILICA__spur	NA	NA	NA	NA	-22.903	NA	NA	NA	NA	SILICA__spur*precip_mean	slope_mean*precip_mean	0
Cicerbita_macrophylla	common	0.122842	0.599232	0.84736	SILICA_CLAY__hollow	CLAY_SILICA__spur	NA	NA	NA	23.6222	15.3707	NA	NA	NA	CLAY_SILICA__peak	precip_mean	forms_spur	NA	NA	-23.7792	-23.1461	-14.0818	NA	NA	SILICA_CLAY__hollow*CLAY_SILICA__peak	SILICA_CLAY__hollow*precip_mean	0
Cirsium_arvense	common	0.349418	0.475172	0.77661	CLAY_SILICA__pit	CLAY_SILICA__spur	CLAY_SILICA__slope	NA	NA	13.5362	10.4776	10.382	NA	NA	elev_mean	precip_mean	NA	NA	NA	-46.5028	-19.1015	NA	NA	NA	precip_mean*elev_mean	CLAY_SILICA__slope*CLAY_SILICA__pit	0
Cirsium_heterophyllum	common	0.350061	0.539788	0.80423	forms_pit	slope_sd	temp_mean	NA	NA	21.6129	18.7045	14.5223	NA	NA	precip_mean	elev_mean	NA	NA	NA	-23.9134	-21.247	NA	NA	NA	temp_mean*slope_sd	temp_mean*precip_mean	0
Cirsium_palustre	common	0.288863	0.379114	0.68405	temp_mean	CLAY_SILICA__spur	NA	NA	NA	20.3352	18.9736	NA	NA	NA	elev_mean	precip_mean	NA	NA	NA	-45.2238	-15.4673	NA	NA	NA	precip_mean*CLAY_SILICA__spur	temp_mean*elev_mean	0
Cirsium_vulgare	common	0.320989	0.418497	0.74143	forms_pit	CLAY_SILICA__spur	NA	NA	NA	12.4685	11.0663	NA	NA	NA	elev_mean	precip_mean	NA	NA	NA	-61.1737	-15.2914	NA	NA	NA	CLAY_SILICA__spur*elev_mean	precip_mean*elev_mean	0
Claytonia_sibirica	common	0.317263	0.749058	0.91809	CLAY_SILICA__footslope	forms_pit	slope_sd	NA	NA	30.2584	19.5374	13.63	NA	NA	elev_mean	CLAY_SILICA__shoulder	precip_mean	NA	NA	-14.4198	-11.6098	-10.5445	NA	NA	elev_mean*forms_pit	CLAY_SILICA__shoulder*CLAY_SILICA__footslope	0
Cochlearia_pyrenaica_subsp._alpina	rare	0.211485	0.423384	0.73222	ULTRABASIC__peak	forms_peak	MIXED__peak	NA	NA	41.0562	23.4054	20.9141	NA	NA	temp_mean	NA	NA	NA	NA	-14.6242	NA	NA	NA	NA	forms_peak*MIXED__peak	forms_peak*ULTRABASIC__peak	0
Coeloglossum_viride	rare	0.256635	0.624534	0.787	elev_mean	slope_mean	CACARBONATE_CLAY_SILICA__hollow	slope_sd	ULTRABASIC__slope	10.2317	8.88614	8.40834	7.67191	7.37342	CACARBONATE__spur	INTERMEDIATE__hollow	CACARBONATE__hollow	CLAY_SILICA_CACARBONATE__hollow	CACARBONATE__valley	-7.65753	-7.2876	-6.81955	-5.06692	-3.2197	slope_sd*INTERMEDIATE__hollow	elev_mean*CACARBONATE__valley	elev_sd*ULTRABASIC__slope
Colchicum_autumnale	common	0.0771301	0.694219	0.93301	forms_ridge	CLAY_SILICA__peak	SILICA_CLAY__pit	forms_hollow	NA	17.3171	11.1432	9.49872	6.59826	NA	precip_mean	elev_mean	slope_sd	NA	NA	-24.6581	-17.2498	-13.5348	NA	NA	forms_ridge*elev_mean	slope_sd*SILICA_CLAY__pit	0
Comarum_palustre	common	0.282377	0.472183	0.7788	lake_area_m2	SILICA_CLAY__pit	NA	NA	NA	21.295	14.1332	NA	NA	NA	elev_mean	elev_sd	NA	NA	NA	-33.0513	-31.5205	NA	NA	NA	SILICA_CLAY__pit*elev_mean	elev_mean*elev_sd	0
Conopodium_majus	common	0.355724	0.47084	0.79302	SILICA_CLAY__pit	CLAY_SILICA__spur	NA	NA	NA	18.9164	11.5988	NA	NA	NA	elev_mean	precip_mean	NA	NA	NA	-48.6394	-20.8454	NA	NA	NA	precip_mean*elev_mean	CLAY_SILICA__spur*precip_mean	0
Cornus_suecica	rare	0.375231	0.674241	0.87647	elev_mean	elev_sd	CLAY_SILICA__hollow	slope_mean	SILICA__slope	27.7563	12.56	10.1772	9.57312	4.22051	temp_mean	forms_valley	SILICA_CLAY__peak	SILICA__spur	forms_pit	-13.551	-9.65132	-5.37721	-3.83384	-3.29945	temp_mean*elev_mean	slope_mean*temp_mean	elev_sd*elev_mean
Corylus_avellana	common	0.223666	0.40648	0.7988	slope_sd	temp_mean	NA	NA	NA	31.5893	21.659	NA	NA	NA	elev_mean	precip_mean	NA	NA	NA	-26.1006	-20.6512	NA	NA	NA	slope_sd*elev_mean	temp_mean*slope_sd	0
Crataegus_monogyna	common	0.194132	0.652614	0.83273	forms_slope	forms_valley	CLAY_SILICA__spur	slope_sd	lake_area_m2	11.1317	7.25687	4.97979	4.56599	2.46323	elev_mean	precip_mean	slope_mean	CLAY_SILICA__footslope	temp_mean	-24.0653	-11.6947	-11.0439	-8.13371	-7.95076	temp_mean*elev_mean	forms_slope*elev_mean	forms_spur*elev_mean
Crepis_capillaris	common	0.198209	0.625757	0.8239	CLAY_SILICA__pit	SILICA_CLAY__pit	CLAY_SILICA__peak	SILICA_CLAY__valley	NA	11.9221	10.6141	8.94184	5.7814	NA	precip_mean	elev_mean	elev_sd	slope_mean	NA	-21.3247	-17.5231	-14.5305	-9.36228	NA	SILICA_CLAY__pit*precip_mean	elev_sd*precip_mean	elev_sd*slope_mean
Crepis_paludosa	common	0.205744	0.366367	0.69504	precip_mean	slope_sd	SILICA_CLAY__pit	CLAY_SILICA__pit	NA	27.3458	26.1239	13.0096	10.6651	NA	elev_mean	NA	NA	NA	NA	-22.8556	NA	NA	NA	NA	elev_mean*slope_sd	slope_sd*precip_mean	0
Cryptogramma_crispa	common	0.14107	0.670323	0.85677	slope_mean	forms_valley	elev_sd	SILICA__hollow	NA	35.3114	19.2035	18.6403	12.1026	NA	temp_mean	NA	NA	NA	NA	-14.7422	NA	NA	NA	NA	forms_valley*slope_mean	SILICA__hollow*slope_mean	0
Cynosurus_cristatus	common	0.27085	0.383137	0.72336	CLAY_SILICA__spur	CLAY_SILICA__slope	NA	NA	NA	12.203	10.0659	NA	NA	NA	elev_mean	precip_mean	NA	NA	NA	-56.6643	-21.0668	NA	NA	NA	precip_mean*elev_mean	CLAY_SILICA__slope*elev_mean	0
Cystopteris_fragilis	common	0.168078	0.507289	0.73644	slope_sd	CLAY_SILICA__spur	CLAY_SILICA_CACARBONATE__spur	SILICA_CLAY__ridge	slope_mean	18.6599	8.39319	7.88089	7.59996	7.20897	ACID__slope	precip_mean	NA	NA	NA	-13.7181	-8.49263	NA	NA	NA	ACID__slope*slope_sd	CLAY_SILICA__spur*slope_sd	precip_mean*slope_sd
Cytisus_scoparius	common	0.306322	0.415302	0.76437	temp_mean	precip_mean	NA	NA	NA	20.2863	14.3128	NA	NA	NA	elev_mean	SILICA_CLAY__pit	NA	NA	NA	-48.9482	-16.4527	NA	NA	NA	precip_mean*elev_mean	precip_mean*temp_mean	0
Cytisus_scoparius_subsp._scoparius	common	0.254734	0.578541	0.81452	SILICA_CLAY__slope	CLAY_SILICA__ridge	SILICA_CLAY__pit	river_lngth_m	CLAY_SILICA__spur	8.89069	8.81018	8.6298	6.66251	6.30656	elev_mean	precip_mean	elev_sd	slope_mean	NA	-23.3188	-16.7658	-9.58079	-7.19903	NA	CLAY_SILICA__slope*elev_mean	SILICA_CLAY__pit*precip_mean	SILICA_CLAY__slope*CLAY_SILICA__spur
Dactylis_glomerata	common	0.401184	0.514229	0.81553	CLAY_SILICA__pit	temp_mean	NA	NA	NA	13.9624	8.68183	NA	NA	NA	elev_mean	precip_mean	NA	NA	NA	-63.3196	-14.0362	NA	NA	NA	precip_mean*elev_mean	temp_mean*elev_mean	0
Dactylorhiza_fuchsii	common	0.0895972	0.549793	0.71932	CLAY_SILICA__slope	SILICA_CLAY__hollow	forms_slope	CLAY_SILICA__pit	NA	34.1102	24.3553	17.5496	15.633	NA	precip_mean	NA	NA	NA	NA	-8.35189	NA	NA	NA	NA	CLAY_SILICA__pit*CLAY_SILICA__slope	precip_mean*CLAY_SILICA__slope	0
Dactylorhiza_incarnata	common	0.323033	0.564233	0.75092	CLAY_SILICA__spur	CACARBONATE__spur	CLAY_SILICA__ridge	CLAY_SILICA__slope	CACARBONATE__slope	34.1777	15.4452	13.6644	12.5	9.17296	CACARBONATE__hollow	NA	NA	NA	NA	-15.0398	NA	NA	NA	NA	CLAY_SILICA__slope*CLAY_SILICA__spur	CACARBONATE__hollow*CLAY_SILICA__spur	0
Dactylorhiza_maculata	common	0.138059	0.335016	0.63246	CLAY_SILICA__slope	precip_mean	SILICA_CLAY__pit	NA	NA	25.1342	23.1984	18.0638	NA	NA	elev_mean	NA	NA	NA	NA	-33.6036	NA	NA	NA	NA	precip_mean*elev_mean	CLAY_SILICA__slope*SILICA_CLAY__pit	0
Dactylorhiza_purpurella	common	0.271318	0.684088	0.8207	SILICA_CLAY__hollow	precip_mean	CLAY_SILICA__slope	CLAY_SILICA__ridge	CLAY_SILICA__pit	15.8422	11.4192	7.93606	7.15926	5.85007	elev_mean	forms_pit	SILICA_CLAY__pit	temp_mean	NA	-21.1184	-13.1895	-3.5227	-2.52653	NA	precip_mean*elev_mean	CLAY_SILICA__footslope*forms_pit	SILICA_CLAY__hollow*elev_mean
Danthonia_decumbens	common	0.171885	0.375506	0.67702	slope_sd	SILICA_CLAY__pit	temp_mean	river_lngth_m	precip_mean	18.6497	13.2905	9.95851	7.35094	6.96357	elev_mean	SILICA_CLAY__valley	NA	NA	NA	-24.8035	-8.75812	NA	NA	NA	slope_sd*elev_mean	precip_mean*temp_mean	temp_mean*slope_sd
Deschampsia_cespitosa	common	0.254	0.46431	0.65773	forms_pit	SILICA_CLAY__hollow	elev_sd	forms_spur	river_lngth_m	11.0937	9.53805	9.27089	8.5154	7.37931	elev_mean	precip_mean	temp_mean	NA	NA	-18.4158	-10.2166	-4.20488	NA	NA	elev_sd*precip_mean	SILICA_CLAY__hollow*forms_spur	SILICA_CLAY__hollow*elev_mean
Deschampsia_cespitosa_subsp._cespitosa	common	0.0934525	0.362368	0.70348	precip_mean	CLAY_SILICA__slope	NA	NA	NA	44.2937	15.332	NA	NA	NA	elev_mean	temp_mean	NA	NA	NA	-32.2967	-8.07758	NA	NA	NA	precip_mean*elev_mean	CLAY_SILICA__slope*precip_mean	0
Deschampsia_flexuosa	common	0.184443	0.377883	0.61178	precip_mean	slope_mean	BASIC__slope	forms_spur	CLAY_SILICA__peak	14.7067	12.2928	11.6638	10.0647	7.11264	elev_mean	forms_peak	temp_mean	NA	NA	-19.1475	-13.5817	-11.4303	NA	NA	BASIC__slope*elev_mean	precip_mean*elev_mean	slope_mean*forms_peak
Deschampsia_setacea	rare	0.286698	0.750334	0.88705	lake_area_m2	SILICA__valley	CLAY_SILICA__peak	NA	NA	31.8524	16.7409	10.9975	NA	NA	slope_mean	elev_sd	NA	NA	NA	-25.7713	-14.638	NA	NA	NA	slope_mean*SILICA__valley	CLAY_SILICA__peak*SILICA__valley	0
Dianthus_deltoides	rare	0.0829494	0.570066	0.68783	SILICA_CLAY__hollow	CLAY_SILICA__peak	slope_mean	forms_hollow	forms_footslope	27.0659	26.3401	11.2418	7.10977	1.89348	precip_mean	elev_mean	NA	NA	NA	-14.1327	-12.2162	NA	NA	NA	forms_hollow*precip_mean	slope_mean*precip_mean	0
Digitalis_purpurea	common	0.269217	0.4184	0.69844	slope_sd	forms_pit	river_lngth_m	CLAY_SILICA__spur	SILICA_CLAY__pit	10.0069	6.79074	6.43167	5.81954	5.79927	elev_mean	precip_mean	CLAY_SILICA__ridge	CLAY_SILICA__pit	NA	-37.0273	-10.8177	-7.43933	-4.67472	NA	slope_sd*elev_mean	river_lngth_m*precip_mean	precip_mean*elev_mean
Diphasiastrum_alpinum	common	0.334173	0.627804	0.80833	elev_mean	forms_hollow	precip_mean	ACID__spur	slope_mean	25.8846	11.8783	11.5055	8.8848	7.95329	temp_mean	forms_spur	MIXED__slope	MIXED__hollow	NA	-6.80293	-6.51836	-4.62273	-3.42692	NA	slope_mean*precip_mean	forms_hollow*precip_mean	precip_mean*elev_mean
Doronicum_pardalianches	common	0.228146	0.592758	0.87103	SILICA_CLAY__pit	NA	NA	NA	NA	22.2754	NA	NA	NA	NA	elev_mean	CLAY_SILICA__peak	precip_mean	NA	NA	-30.8885	-25.8188	-21.0173	NA	NA	precip_mean*elev_mean	SILICA_CLAY__pit*CLAY_SILICA__peak	0
Draba_incana	rare	0.202894	0.503724	0.80758	CACARBONATE__slope	slope_sd	slope_mean	NA	NA	38.5105	22.6694	17.3184	NA	NA	CACARBONATE__pit	NA	NA	NA	NA	-21.5017	NA	NA	NA	NA	slope_sd*CACARBONATE__slope	slope_mean*slope_sd	0
Drosera_anglica	rare	0.149362	0.506807	0.80536	CLAY_SILICA__pit	lake_area_m2	CLAY_SILICA__slope	ACID__hollow	SILICA__peak	45.7917	18.3033	11.0207	10.1707	9.42666	NA	NA	NA	NA	NA	NA	NA	NA	NA	NA	ACID__hollow*lake_area_m2	lake_area_m2*CLAY_SILICA__pit	0
Drosera_rotundifolia	common	0.240406	0.4578	0.66204	temp_mean	CLAY_SILICA__slope	river_lngth_m	ORGANIC__pit	ORGANIC__peak	15.8587	10.5446	8.85831	7.10982	6.97052	elev_mean	SILICA__peak	elev_sd	NA	NA	-12.0846	-11.2701	-10.3577	NA	NA	BASIC__slope*elev_mean	CLAY_SILICA__slope*river_lngth_m	elev_sd*river_lngth_m
Dryas_octopetala	rare	0.235532	0.586876	0.84229	slope_mean	river_lngth_m	slope_sd	elev_sd	CACARBONATE__pit	28.1348	26.5174	18.8322	11.7154	8.05337	NA	NA	NA	NA	NA	NA	NA	NA	NA	NA	river_lngth_m*slope_mean	river_lngth_m*slope_sd	0
Dryopteris_affinis_agg.	common	0.223494	0.360789	0.73559	slope_sd	BASIC__slope	temp_mean	SILICA__pit	NA	23.4908	17.5854	17.5652	13.3177	NA	elev_mean	NA	NA	NA	NA	-28.0409	NA	NA	NA	NA	BASIC__slope*elev_mean	SILICA__pit*BASIC__slope	0
Dryopteris_carthusiana	common	0.224563	0.496421	0.8085	precip_mean	SILICA_CLAY__pit	SILICA_CLAY__peak	lake_area_m2	NA	18.1156	11.2465	10.461	8.42337	NA	slope_mean	elev_mean	NA	NA	NA	-30.8903	-20.8632	NA	NA	NA	precip_mean*elev_mean	lake_area_m2*elev_mean	0
Dryopteris_dilatata	common	0.171564	0.307376	0.64004	CLAY_SILICA__peak	BASIC__slope	temp_mean	SILICA_CLAY__pit	NA	14.156	14.114	13.0874	11.8669	NA	elev_mean	precip_mean	NA	NA	NA	-28.8605	-17.9151	NA	NA	NA	BASIC__slope*elev_mean	temp_mean*elev_mean	0
Dryopteris_expansa	common	0.220226	0.607635	0.84062	forms_hollow	slope_sd	SILICA__hollow	elev_sd	slope_mean	31.4944	19.7446	19.2504	16.1312	13.3793	NA	NA	NA	NA	NA	NA	NA	NA	NA	NA	slope_sd*forms_hollow	SILICA__hollow*slope_mean	0
Dryopteris_filix.mas	common	0.282861	0.458153	0.74339	CLAY_SILICA__pit	temp_mean	CLAY_SILICA__spur	SILICA__spur	river_lngth_m	9.8272	9.78249	8.98812	7.73419	6.86138	elev_mean	precip_mean	NA	NA	NA	-37.7217	-13.5392	NA	NA	NA	SILICA__spur*elev_mean	forms_spur*elev_mean	CLAY_SILICA__spur*CLAY_SILICA__pit
Eleocharis_multicaulis	common	0.311571	0.671039	0.8359	SILICA__valley	CLAY_SILICA__footslope	SILICA__ridge	SILICA__pit	lake_area_m2	15.2192	13.4181	7.8902	7.10739	6.07336	elev_mean	slope_sd	NA	NA	NA	-19.3872	-12.3085	NA	NA	NA	CLAY_SILICA__footslope*SILICA__valley	slope_sd*SILICA__valley	elev_mean*SILICA__valley
Eleocharis_palustris	common	0.242223	0.646794	0.82868	SILICA_CLAY__pit	lake_area_m2	forms_pit	CLAY_SILICA__valley	SILICA_CLAY__slope	18.0071	12.5146	10.4423	10.1665	8.10696	slope_mean	elev_mean	NA	NA	NA	-12.9971	-6.06391	NA	NA	NA	lake_area_m2*SILICA_CLAY__pit	SILICA_CLAY__slope*SILICA_CLAY__pit	CLAY_SILICA__valley*forms_pit
Eleocharis_quinqueflora	common	0.174571	0.340025	0.66237	CLAY_SILICA__slope	CLAY_SILICA__spur	CACARBONATE__slope	CACARBONATE__hollow	NA	39.4601	28.3509	16.4552	15.7339	NA	NA	NA	NA	NA	NA	NA	NA	NA	NA	NA	CLAY_SILICA__spur*CLAY_SILICA__slope	CACARBONATE__slope*CLAY_SILICA__slope	0
Elytrigia_repens	common	0.137689	0.473805	0.82726	SILICA_CLAY__slope	forms_footslope	NA	NA	NA	29.1558	18.8577	NA	NA	NA	elev_mean	CLAY_SILICA__footslope	NA	NA	NA	-30.9502	-21.0363	NA	NA	NA	SILICA_CLAY__slope*elev_mean	SILICA_CLAY__slope*forms_footslope	0
Elytrigia_repens_agg.	common	0.229887	0.556545	0.85524	CLAY_SILICA__spur	SILICA_CLAY__pit	NA	NA	NA	23.0517	15.2289	NA	NA	NA	elev_mean	precip_mean	NA	NA	NA	-46.7377	-14.9817	NA	NA	NA	CLAY_SILICA__spur*elev_mean	SILICA_CLAY__pit*elev_mean	0
Empetrum_nigrum	common	0.237968	0.407326	0.67251	elev_mean	forms_ridge	BASIC__slope	ORGANIC__hollow	forms_pit	17.8202	10.4885	8.62921	8.53497	7.65164	temp_mean	CLAY_SILICA__pit	NA	NA	NA	-4.74543	-4.65203	NA	NA	NA	SILICA_CLAY__spur*elev_mean	forms_hollow*SILICA_CLAY__spur	ACID__ridge*BASIC__slope
Empetrum_nigrum_subsp._hermaphroditum	common	0.248181	0.480379	0.82858	BASIC__slope	elev_mean	precip_mean	MIXED__hollow	ACID__hollow	26.0937	23.8816	19.8803	15.8065	14.338	NA	NA	NA	NA	NA	NA	NA	NA	NA	NA	elev_mean*ACID__hollow	precip_mean*BASIC__slope	0
Empetrum_nigrum_subsp._nigrum	common	0.313927	0.525445	0.71926	SILICA_CLAY__pit	ORGANIC__slope	CLAY_SILICA__spur	ORGANIC__peak	ORGANIC__footslope	18.5313	15.3929	9.48791	8.80664	4.67433	elev_sd	river_lngth_m	slope_sd	precip_mean	elev_mean	-8.12576	-7.2707	-6.68762	-6.05612	-4.427	CLAY_SILICA__spur*SILICA_CLAY__pit	elev_mean*ORGANIC__peak	ORGANIC__footslope*SILICA_CLAY__pit
Epilobium_alsinifolium	common	0.161114	0.454767	0.79567	slope_mean	ULTRABASIC__hollow	CACARBONATE__pit	ULTRABASIC__peak	NA	44.3704	15.907	11.4362	10.4443	NA	MGCARBONATE_SILICA_CLAY__slope	NA	NA	NA	NA	-17.8421	NA	NA	NA	NA	CACARBONATE__pit*slope_mean	ULTRABASIC__hollow*slope_mean	0
Epilobium_anagallidifolium	common	0.3493	0.499368	0.87253	elev_mean	BASIC__spur	precip_mean	forms_hollow	NA	48.8075	19.3922	16.0759	15.7244	NA	NA	NA	NA	NA	NA	NA	NA	NA	NA	NA	forms_hollow*elev_mean	BASIC__spur*elev_mean	0
Epilobium_brunnescens	common	0.198185	0.619761	0.67462	river_lngth_m	slope_sd	forms_spur	CLAY_SILICA__hollow	SILICA__spur	11.9849	8.11104	6.92071	6.6582	6.44924	SILICA__slope	elev_mean	temp_mean	SILICA__valley	NA	-6.68955	-6.27809	-4.72597	-3.50426	NA	SILICA_CLAY__pit*river_lngth_m	slope_sd*CLAY_SILICA__spur	CLAY_SILICA__hollow*ORGANIC__spur
Epilobium_ciliatum	common	0.0773023	0.463648	0.81869	forms_spur	CLAY_SILICA__slope	CLAY_SILICA__ridge	CLAY_SILICA__peak	NA	23.5614	19.8251	10.4266	10.0152	NA	elev_mean	precip_mean	NA	NA	NA	-18.1385	-18.0332	NA	NA	NA	forms_spur*elev_mean	CLAY_SILICA__ridge*precip_mean	0
Epilobium_montanum	common	0.167639	0.507281	0.74845	temp_mean	CLAY_SILICA__pit	forms_pit	NA	NA	21.7505	18.778	18.2387	NA	NA	precip_mean	elev_mean	NA	NA	NA	-22.9763	-18.2565	NA	NA	NA	temp_mean*precip_mean	forms_pit*CLAY_SILICA__pit	0
Epilobium_obscurum	common	0.173073	0.448713	0.78355	river_lngth_m	CLAY_SILICA__spur	SILICA_CLAY__valley	CLAY_SILICA__slope	NA	15.0431	14.4708	13.074	6.71098	NA	elev_mean	SILICA_CLAY__ridge	NA	NA	NA	-34.204	-16.4972	NA	NA	NA	river_lngth_m*elev_mean	SILICA_CLAY__valley*CLAY_SILICA__spur	0
Epilobium_palustre	common	0.161919	0.329694	0.63334	temp_mean	BASIC__slope	lake_area_m2	CLAY_SILICA__hollow	CLAY_SILICA__spur	14.0995	12.6998	7.32649	7.19789	5.88213	elev_mean	precip_mean	CLAY_SILICA__pit	NA	NA	-22.3606	-8.95249	-6.1705	NA	NA	BASIC__slope*elev_mean	CLAY_SILICA__hollow*elev_mean	BASIC__slope*temp_mean
Equisetum_arvense	common	0.191219	0.343086	0.68106	CLAY_SILICA__spur	river_lngth_m	CLAY_SILICA__pit	NA	NA	18.9238	14.9815	13.6499	NA	NA	precip_mean	elev_mean	NA	NA	NA	-35.7095	-16.7352	NA	NA	NA	CLAY_SILICA__spur*precip_mean	elev_mean*river_lngth_m	0
Equisetum_fluviatile	common	0.189075	0.45208	0.7348	lake_area_m2	SILICA_CLAY__pit	CLAY_SILICA__spur	forms_valley	NA	27.7142	24.7977	24.6425	22.8456	NA	NA	NA	NA	NA	NA	NA	NA	NA	NA	NA	SILICA_CLAY__pit*forms_valley	forms_valley*CLAY_SILICA__spur	0
Equisetum_palustre	common	0.143961	0.331943	0.64511	river_lngth_m	CLAY_SILICA__spur	CLAY_SILICA__slope	NA	NA	25.2831	22.3881	16.6395	NA	NA	elev_mean	NA	NA	NA	NA	-35.6892	NA	NA	NA	NA	CLAY_SILICA__spur*elev_mean	CLAY_SILICA__spur*river_lngth_m	0
Equisetum_pratense	rare	0.177975	0.50656	0.79011	slope_mean	CLAY_SILICA_CACARBONATE__spur	NA	NA	NA	40.6645	17.889	NA	NA	NA	ULTRABASIC__slope	CLAY_SILICA_CACARBONATE__slope	NA	NA	NA	-23.2362	-18.2103	NA	NA	NA	ULTRABASIC__slope*slope_mean	CLAY_SILICA_CACARBONATE__spur*slope_mean	0
Equisetum_sylvaticum	common	0.144597	0.296614	0.63436	CLAY_SILICA__spur	CLAY_SILICA__hollow	SILICA_CLAY__peak	NA	NA	31.2422	25.612	21.6583	NA	NA	precip_mean	NA	NA	NA	NA	-21.4875	NA	NA	NA	NA	SILICA_CLAY__peak*CLAY_SILICA__spur	precip_mean*CLAY_SILICA__spur	0
Equisetum_variegatum	rare	0.256139	0.57063	0.79397	CACARBONATE__slope	CLAY_SILICA__pit	slope_mean	NA	NA	21.8332	20.0082	18.0123	NA	NA	temp_mean	precip_mean	NA	NA	NA	-27.2281	-12.9181	NA	NA	NA	temp_mean*CLAY_SILICA__pit	slope_mean*CACARBONATE__slope	0
Erica_cinerea	common	0.227541	0.365246	0.65881	temp_mean	slope_mean	forms_spur	forms_valley	SILICA__peak	18.7109	12.8478	12.6614	11.7448	8.31503	elev_mean	NA	NA	NA	NA	-35.7201	NA	NA	NA	NA	slope_mean*temp_mean	temp_mean*elev_mean	0
Erica_tetralix	common	0.287137	0.380147	0.67056	temp_mean	CLAY_SILICA__slope	ORGANIC__peak	NA	NA	22.0338	20.6279	20.4262	NA	NA	elev_mean	NA	NA	NA	NA	-36.9121	NA	NA	NA	NA	ORGANIC__peak*elev_mean	CLAY_SILICA__slope*elev_mean	0
Eriophorum_angustifolium	common	0.179817	0.461767	0.61465	elev_mean	BASIC__slope	forms_hollow	ORGANIC__peak	SILICA_CLAY__pit	12.109	8.18066	7.54114	7.47761	7.27848	slope_sd	forms_valley	CLAY_SILICA__valley	elev_sd	NA	-10.4374	-9.62522	-5.49819	-4.98819	NA	ORGANIC__peak*elev_mean	forms_valley*SILICA_CLAY__pit	ORGANIC__pit*slope_sd
Eriophorum_latifolium	common	0.229958	0.497931	0.78744	CLAY_SILICA__slope	CACARBONATE__slope	CACARBONATE__hollow	CLAY_SILICA__spur	NA	27.0016	19.0363	16.1956	15.1252	NA	elev_mean	NA	NA	NA	NA	-22.6414	NA	NA	NA	NA	elev_mean*CACARBONATE__slope	CLAY_SILICA__slope*CACARBONATE__slope	0
Eriophorum_vaginatum	common	0.265099	0.51554	0.67974	CLAY_SILICA__ridge	SILICA_CLAY__pit	BASIC__slope	forms_hollow	river_lngth_m	8.8175	8.8068	8.19686	7.47403	7.36329	ORGANIC__hollow	elev_mean	temp_mean	ORGANIC__valley	NA	-14.8091	-8.1542	-7.88235	-7.1739	NA	elev_mean*BASIC__slope	river_lngth_m*SILICA_CLAY__pit	forms_hollow*river_lngth_m
Erophila_verna_s.l.	common	0.12676	0.418027	0.77738	SILICA_CLAY__pit	NA	NA	NA	NA	23.1548	NA	NA	NA	NA	elev_mean	CLAY_SILICA__peak	precip_mean	NA	NA	-30.7864	-27.2069	-18.8518	NA	NA	elev_mean*precip_mean	SILICA_CLAY__pit*precip_mean	0
Erophila_verna_s.s.	common	0.206446	0.662578	0.86325	CLAY_SILICA__peak	NA	NA	NA	NA	25.075	NA	NA	NA	NA	precip_mean	elev_mean	SILICA_CLAY__pit	NA	NA	-33.6831	-21.6264	-19.6155	NA	NA	elev_mean*precip_mean	SILICA_CLAY__pit*precip_mean	0
Erysimum_cheiranthoides	common	0.223575	0.831145	0.88813	SILICA_CLAY__pit	river_lngth_m	NA	NA	NA	22.8717	11.9485	NA	NA	NA	elev_mean	elev_sd	precip_mean	NA	NA	-24.6654	-21.3864	-19.128	NA	NA	elev_sd*SILICA_CLAY__pit	SILICA_CLAY__pit*precip_mean	0
Euphrasia	common	0.179556	0.296135	0.6444	river_lngth_m	CLAY_SILICA__ridge	NA	NA	NA	32.1649	19.7751	NA	NA	NA	elev_mean	CLAY_SILICA__slope	NA	NA	NA	-35.2626	-12.7974	NA	NA	NA	river_lngth_m*elev_mean	CLAY_SILICA__ridge*elev_mean	0
Euphrasia_arctica	rare	0.183072	0.514138	0.6663	BASIC__slope	temp_mean	BASIC__spur	NA	NA	27.4782	17.2145	16.4831	NA	NA	forms_peak	BASIC__valley	NA	NA	NA	-20.329	-18.4953	NA	NA	NA	temp_mean*BASIC__slope	forms_peak*temp_mean	0
Euphrasia_arctica_subsp._borealis	rare	0.0521794	0.451286	0.58125	CACARBONATE_CLAY_SILICA__slope	SILICA_CLAY__slope	CACARBONATE__hollow	CACARBONATE__ridge	CACARBONATE_CLAY_SILICA__spur	11.5644	11.1977	7.74767	4.37834	4.28818	CLAY_SILICA__hollow	elev_mean	precip_mean	forms_spur	SILICA_CLAY__ridge	-3.89177	-2.92835	-2.5969	-1.13205	-1.06033	CLAY_SILICA__pit*CLAY_SILICA__hollow	SILICA_CLAY__pit*forms_slope	CLAY_SILICA__pit*SILICA_CLAY__slope
Euphrasia_micrantha	rare	0.164484	0.415965	0.69045	BASIC__slope	BASIC__hollow	ULTRABASIC__valley	INTERMEDIATE__ridge	BASIC__ridge	21.1201	16.0771	14.2673	14.1457	7.6307	BASIC__valley	NA	NA	NA	NA	-26.7591	NA	NA	NA	NA	BASIC__ridge*BASIC__slope	BASIC__ridge*BASIC__hollow	0
Euphrasia_officinalis_agg.	common	0.242449	0.578314	0.75763	precip_mean	CACARBONATE__slope	slope_mean	river_lngth_m	SILICA_CLAY__ridge	17.7303	16.3614	15.7391	11.312	10.2051	CACARBONATE__spur	NA	NA	NA	NA	-11.4938	NA	NA	NA	NA	slope_mean*CLAY_SILICA_CACARBONATE__spur	CLAY_SILICA__hollow*precip_mean	SILICA_CLAY__ridge*precip_mean
Euphrasia_scottica	common	0.187074	0.402315	0.75319	ULTRABASIC__valley	BASIC__slope	SILICA_CLAY__spur	BASIC__hollow	BASIC__spur	23.1627	22.4273	19.195	18.9236	16.2914	NA	NA	NA	NA	NA	NA	NA	NA	NA	NA	SILICA_CLAY__spur*BASIC__spur	SILICA_CLAY__spur*BASIC__slope	0
Fagus_sylvatica	common	0.231873	0.436871	0.82727	temp_mean	forms_hollow	NA	NA	NA	24.6862	20.8752	NA	NA	NA	elev_mean	precip_mean	NA	NA	NA	-34.9987	-19.4398	NA	NA	NA	forms_hollow*temp_mean	forms_hollow*elev_mean	0
Fallopia_convolvulus	rare	0.18765	0.715164	0.78555	CLAY_SILICA__slope	SILICA_CLAY__footslope	forms_hollow	river_lngth_m	NA	36.8683	21.0977	18.2704	8.66461	NA	precip_mean	NA	NA	NA	NA	-15.099	NA	NA	NA	NA	river_lngth_m*CLAY_SILICA__slope	precip_mean*forms_hollow	0
Festuca_ovina	common	0.164349	0.302338	0.61376	CACARBONATE__slope	slope_mean	CACARBONATE__ridge	NA	NA	33.2639	21.601	14.5811	NA	NA	CLAY_SILICA__footslope	NA	NA	NA	NA	-30.5541	NA	NA	NA	NA	CLAY_SILICA__footslope*CACARBONATE__slope	CACARBONATE__ridge*CACARBONATE__slope	0
Festuca_ovina_agg.	common	0.18748	0.369773	0.65758	forms_pit	BASIC__slope	CLAY_SILICA__slope	precip_mean	NA	19.9386	15.7901	14.3774	11.8951	NA	elev_mean	CLAY_SILICA__ridge	NA	NA	NA	-24.0599	-13.9389	NA	NA	NA	BASIC__slope*forms_pit	precip_mean*elev_mean	0
Festuca_rubra	common	0.196176	0.320983	0.60674	BASIC__slope	forms_valley	BASIC__spur	BASIC__hollow	NA	50.5732	26.3431	13.8688	9.21488	NA	NA	NA	NA	NA	NA	NA	NA	NA	NA	NA	forms_valley*BASIC__slope	BASIC__spur*forms_valley	0
Festuca_rubra_agg.	common	0.226794	0.413481	0.69204	forms_pit	SILICA_CLAY__pit	CLAY_SILICA__ridge	precip_mean	SILICA_CLAY__slope	8.90825	8.13835	7.39581	6.91962	6.41052	elev_mean	slope_mean	NA	NA	NA	-27.3826	-6.67973	NA	NA	NA	SILICA_CLAY__pit*elev_mean	SILICA_CLAY__slope*CLAY_SILICA__spur	CLAY_SILICA__slope*forms_pit
Festuca_vivipara	common	0.196558	0.408457	0.656	river_lngth_m	slope_sd	precip_mean	CLAY_SILICA__hollow	CLAY_SILICA_CACARBONATE__spur	24.0798	15.6249	11.1109	9.97303	6.54955	temp_mean	NA	NA	NA	NA	-10.6914	NA	NA	NA	NA	precip_mean*slope_sd	CLAY_SILICA__hollow*slope_sd	CLAY_SILICA__hollow*forms_hollow
Ficaria_verna	common	0.32149	0.571783	0.81663	SILICA_CLAY__pit	CLAY_SILICA__pit	NA	NA	NA	14.5382	13.3619	NA	NA	NA	elev_mean	precip_mean	CLAY_SILICA__peak	NA	NA	-39.1423	-18.9009	-14.0567	NA	NA	precip_mean*elev_mean	CLAY_SILICA__peak*elev_mean	0
Ficaria_verna_subsp._fertilis	common	0.3251	0.743107	0.86744	forms_pit	SILICA_CLAY__pit	slope_sd	NA	NA	46.2811	16.3979	11.496	NA	NA	precip_mean	NA	NA	NA	NA	-25.8251	NA	NA	NA	NA	precip_mean*forms_pit	slope_sd*precip_mean	0
Ficaria_verna_subsp._verna	common	0.270706	0.703021	0.929	CLAY_SILICA__ridge	SILICA_CLAY__hollow	NA	NA	NA	31.3056	26.696	NA	NA	NA	elev_mean	precip_mean	NA	NA	NA	-28.3572	-13.6412	NA	NA	NA	CLAY_SILICA__ridge*elev_mean	SILICA_CLAY__hollow*elev_mean	0
Filago_minima	common	0.250592	0.640692	0.88469	slope_sd	river_lngth_m	SILICA_CLAY__slope	NA	NA	21.128	17.6237	16.6008	NA	NA	elev_mean	elev_sd	NA	NA	NA	-31.9738	-12.6737	NA	NA	NA	river_lngth_m*elev_mean	SILICA_CLAY__slope*elev_mean	0
Filipendula_ulmaria	common	0.2824	0.40373	0.7397	river_lngth_m	CLAY_SILICA__pit	temp_mean	NA	NA	22.37	17.8226	12.8219	NA	NA	elev_mean	NA	NA	NA	NA	-46.9854	NA	NA	NA	NA	temp_mean*elev_mean	river_lngth_m*elev_mean	0
Fragaria_vesca	common	0.25306	0.576171	0.78469	slope_sd	CLAY_SILICA__spur	SILICA__slope	forms_valley	CACARBONATE__spur	19.2113	10.6139	8.70078	7.23165	7.2124	elev_mean	precip_mean	forms_hollow	SILICA__pit	NA	-9.11111	-7.87643	-5.64363	-4.91645	NA	CLAY_SILICA__spur*slope_sd	elev_mean*slope_sd	forms_hollow*slope_sd
Fraxinus_excelsior	common	0.320339	0.644054	0.85062	CLAY_SILICA__pit	CLAY_SILICA__valley	forms_hollow	temp_mean	slope_sd	10.028	8.25303	6.92613	6.69203	6.68172	elev_mean	CLAY_SILICA__peak	NA	NA	NA	-27.9693	-4.31055	NA	NA	NA	CLAY_SILICA__valley*CLAY_SILICA__pit	forms_hollow*elev_mean	CLAY_SILICA__spur*CLAY_SILICA__pit
Galanthus_nivalis	common	0.268905	0.725081	0.90042	CLAY_SILICA__peak	SILICA_CLAY__hollow	CLAY_SILICA__hollow	CLAY_SILICA__ridge	temp_mean	15.8003	10.197	7.82231	7.37598	5.55947	precip_mean	elev_mean	CLAY_SILICA__pit	NA	NA	-19.8774	-18.1574	-4.83416	NA	NA	precip_mean*elev_mean	CLAY_SILICA__ridge*elev_mean	CLAY_SILICA__hollow*SILICA_CLAY__hollow
Galeopsis_tetrahit_agg.	common	0.0552728	0.752995	0.87039	CLAY_SILICA__pit	CLAY_SILICA__ridge	forms_pit	NA	NA	15.6603	12.1818	8.82479	NA	NA	elev_mean	CLAY_SILICA__peak	NA	NA	NA	-34.0103	-29.3228	NA	NA	NA	CLAY_SILICA__pit*elev_mean	CLAY_SILICA__ridge*elev_mean	0
Galeopsis_tetrahit_s.s.	common	0.237894	0.567531	0.84893	CLAY_SILICA__spur	CLAY_SILICA__slope	NA	NA	NA	17.3755	16.4667	NA	NA	NA	elev_mean	precip_mean	temp_mean	NA	NA	-40.97	-14.3006	-10.8872	NA	NA	CLAY_SILICA__slope*elev_mean	CLAY_SILICA__spur*elev_mean	0
Galium_aparine	common	0.387128	0.520091	0.85471	forms_spur	NA	NA	NA	NA	15.2673	NA	NA	NA	NA	elev_mean	precip_mean	temp_mean	NA	NA	-62.8358	-13.2535	-8.6434	NA	NA	forms_spur*elev_mean	precip_mean*elev_mean	0
Galium_boreale	common	0.269116	0.444964	0.7023	precip_mean	CACARBONATE__slope	slope_mean	NA	NA	27.3383	22.6028	21.0971	NA	NA	elev_mean	NA	NA	NA	NA	-28.9618	NA	NA	NA	NA	elev_mean*slope_mean	elev_mean*precip_mean	0
Galium_palustre	common	0.256642	0.406298	0.73571	temp_mean	SILICA_CLAY__pit	river_lngth_m	lake_area_m2	NA	20.5763	19.7408	17.1995	16.8348	NA	elev_mean	NA	NA	NA	NA	-25.6485	NA	NA	NA	NA	lake_area_m2*elev_mean	temp_mean*elev_mean	0
Galium_palustre_subsp._palustre	common	0.173401	0.459963	0.80797	CLAY_SILICA__ridge	NA	NA	NA	NA	19.4388	NA	NA	NA	NA	elev_mean	precip_mean	temp_mean	NA	NA	-36.4137	-27.0096	-17.1378	NA	NA	temp_mean*elev_mean	precip_mean*elev_mean	0
Galium_saxatile	common	0.189351	0.334371	0.6197	CLAY_SILICA__ridge	BASIC__slope	precip_mean	forms_spur	SILICA_CLAY__pit	14.8792	13.997	11.8797	9.12131	8.44514	elev_mean	NA	NA	NA	NA	-29.4886	NA	NA	NA	NA	BASIC__slope*elev_mean	BASIC__slope*CLAY_SILICA__ridge	precip_mean*elev_mean
Galium_sterneri	common	0.266429	0.556558	0.77585	CACARBONATE__pit	slope_sd	CLAY_SILICA__spur	SILICA__pit	NA	27.3972	23.5192	18.4931	13.9411	NA	precip_mean	NA	NA	NA	NA	-16.6494	NA	NA	NA	NA	CLAY_SILICA__spur*slope_sd	precip_mean*slope_sd	0
Galium_uliginosum	common	0.166075	0.352433	0.72798	BASIC__slope	CLAY_SILICA__ridge	CLAY_SILICA__spur	NA	NA	22.056	18.5709	17.7917	NA	NA	elev_mean	NA	NA	NA	NA	-41.5813	NA	NA	NA	NA	BASIC__slope*elev_mean	CLAY_SILICA__spur*BASIC__slope	0
Galium_verum	common	0.289226	0.442194	0.72134	temp_mean	SILICA_CLAY__valley	forms_pit	precip_mean	CLAY_SILICA__spur	12.8776	10.5061	9.11099	8.48682	6.60442	elev_mean	NA	NA	NA	NA	-32.1968	NA	NA	NA	NA	CLAY_SILICA__spur*forms_pit	SILICA_CLAY__valley*elev_mean	CLAY_SILICA__spur*elev_mean
Genista_anglica	rare	0.27654	0.485152	0.72838	CLAY_SILICA__hollow	NA	NA	NA	NA	6.87452	NA	NA	NA	NA	elev_mean	elev_sd	ORGANIC__ridge	slope_sd	CLAY_SILICA__slope	-32.5013	-14.7984	-12.2113	-12.1246	-7.50233	temp_mean*elev_mean	slope_sd*elev_mean	CLAY_SILICA__hollow*elev_mean
Gentianella_amarella_subsp._septentrionalis	rare	0.219018	0.578508	0.76655	CACARBONATE__spur	CACARBONATE_CLAY_SILICA__hollow	CACARBONATE__slope	CACARBONATE_CLAY_SILICA__slope	CACARBONATE_CLAY_SILICA__spur	38.652	32.339	23.0419	4.32631	1.64078	NA	NA	NA	NA	NA	NA	NA	NA	NA	NA	CACARBONATE_CLAY_SILICA__hollow*CACARBONATE__spur	CACARBONATE__slope*CACARBONATE__spur	0
Gentianella_campestris	rare	0.31784	0.613379	0.77288	CACARBONATE__slope	SILICA__slope	forms_valley	elev_sd	precip_mean	10.7726	9.68281	6.36438	6.07692	5.69904	forms_pit	elev_mean	river_lngth_m	slope_mean	SILICA__hollow	-13.3312	-12.6201	-11.1383	-7.56338	-3.73736	river_lngth_m*slope_mean	precip_mean*elev_mean	CLAY_SILICA__valley*elev_mean
Geranium_lucidum	common	0.245299	0.551052	0.63638	CLAY_SILICA__pit	CACARBONATE__hollow	CACARBONATE__slope	CACARBONATE__pit	NA	41.8181	17.6787	16.3408	7.79901	NA	ACID__pit	NA	NA	NA	NA	-16.3634	NA	NA	NA	NA	CLAY_SILICA__pit*CACARBONATE__hollow	CLAY_SILICA__pit*CACARBONATE__slope	0
Geranium_molle	common	0.164109	0.59847	0.82152	temp_mean	SILICA_CLAY__slope	SILICA_CLAY__footslope	NA	NA	19.6432	19.4891	18.4581	NA	NA	elev_mean	elev_sd	NA	NA	NA	-24.7617	-17.6479	NA	NA	NA	elev_mean*temp_mean	SILICA_CLAY__slope*elev_mean	0
Geranium_pratense	common	0.233802	0.669679	0.84914	CLAY_SILICA__valley	CLAY_SILICA__slope	forms_pit	forms_valley	MGCARBONATE_SILICA_CLAY__spur	20.1043	18.6787	12.2129	9.12962	6.01403	elev_mean	NA	NA	NA	NA	-33.8604	NA	NA	NA	NA	CLAY_SILICA__slope*CLAY_SILICA__valley	CLAY_SILICA__slope*elev_mean	0
Geranium_robertianum	common	0.217224	0.40554	0.74914	slope_sd	forms_pit	NA	NA	NA	31.972	14.3889	NA	NA	NA	elev_mean	precip_mean	NA	NA	NA	-38.2082	-15.4309	NA	NA	NA	slope_sd*elev_mean	precip_mean*elev_mean	0
Geranium_sylvaticum	common	0.178436	0.523728	0.70068	slope_sd	CLAY_SILICA__pit	SILICA__slope	elev_sd	slope_mean	22.4697	8.43807	7.28135	6.9036	6.83911	elev_mean	SILICA_CLAY__spur	NA	NA	NA	-11.8779	-11.5454	NA	NA	NA	forms_spur*slope_sd	SILICA__slope*slope_sd	SILICA_CLAY__spur*slope_sd
Geum_rivale	common	0.144226	0.464588	0.66803	precip_mean	slope_sd	CLAY_SILICA__spur	BASIC__slope	slope_mean	14.401	13.8132	10.1631	9.77395	8.60626	forms_hollow	NA	NA	NA	NA	-9.91176	NA	NA	NA	NA	forms_hollow*slope_sd	BASIC__slope*slope_sd	slope_mean*precip_mean
Geum_urbanum	common	0.228533	0.48159	0.78153	slope_sd	CLAY_SILICA__pit	precip_mean	slope_mean	NA	19.0234	18.5962	18.0213	13.5667	NA	elev_mean	NA	NA	NA	NA	-30.7925	NA	NA	NA	NA	slope_sd*elev_mean	slope_mean*elev_mean	0
Glechoma_hederacea	common	0.126685	0.469253	0.82677	forms_pit	CLAY_SILICA__pit	NA	NA	NA	20.7914	14.2617	NA	NA	NA	elev_mean	precip_mean	NA	NA	NA	-48.8291	-16.1179	NA	NA	NA	CLAY_SILICA__pit*elev_mean	forms_pit*elev_mean	0
Glyceria_fluitans	common	0.249457	0.410158	0.77094	SILICA_CLAY__pit	river_lngth_m	NA	NA	NA	18.4597	12.7677	NA	NA	NA	elev_mean	precip_mean	NA	NA	NA	-50.1432	-18.6294	NA	NA	NA	river_lngth_m*elev_mean	precip_mean*elev_mean	0
Glyceria_fluitans_s.s.	common	0.176308	0.53432	0.81108	SILICA_CLAY__hollow	river_lngth_m	temp_mean	NA	NA	27.2405	19.2786	16.3201	NA	NA	elev_sd	forms_footslope	CLAY_SILICA__footslope	NA	NA	-19.9051	-12.3736	-4.88209	NA	NA	river_lngth_m*SILICA_CLAY__hollow	elev_sd*temp_mean	0
Gnaphalium_supinum	rare	0.417576	0.657946	0.89286	elev_mean	precip_mean	slope_sd	elev_sd	slope_mean	45.8152	11.8369	7.29019	6.79761	6.76483	temp_mean	NA	NA	NA	NA	-4.8189	NA	NA	NA	NA	slope_sd*elev_mean	precip_mean*elev_mean	elev_sd*elev_mean
Gnaphalium_sylvaticum	rare	0.305732	0.562199	0.79291	SILICA_CLAY__peak	CLAY_SILICA__ridge	SILICA_CLAY__pit	slope_sd	CLAY_SILICA__peak	12.4805	11.2393	10.4299	8.00459	7.32311	elev_mean	elev_sd	precip_mean	NA	NA	-18.015	-6.49046	-3.41471	NA	NA	elev_sd*CLAY_SILICA__spur	SILICA_CLAY__peak*elev_mean	CLAY_SILICA__spur*elev_mean
Gnaphalium_uliginosum	common	0.287463	0.602312	0.83964	forms_pit	SILICA_CLAY__pit	SILICA_CLAY__slope	NA	NA	23.1888	18.5553	16.3013	NA	NA	elev_mean	CLAY_SILICA__peak	NA	NA	NA	-25.7278	-16.2268	NA	NA	NA	SILICA_CLAY__slope*forms_pit	SILICA_CLAY__pit*elev_mean	0
Goodyera_repens	common	0.360779	0.511618	0.86917	forms_peak	CLAY_SILICA__peak	NA	NA	NA	39.4913	13.2295	NA	NA	NA	elev_mean	elev_sd	NA	NA	NA	-26.1562	-21.1229	NA	NA	NA	forms_peak*elev_mean	CLAY_SILICA__peak*elev_mean	0
Gymnadenia_borealis	common	0.156526	0.44984	0.76284	CACARBONATE_CLAY_SILICA__hollow	forms_valley	CLAY_SILICA_CACARBONATE__spur	NA	NA	26.8756	24.069	13.1314	NA	NA	elev_mean	NA	NA	NA	NA	-35.924	NA	NA	NA	NA	CLAY_SILICA_CACARBONATE__spur*elev_mean	forms_valley*CLAY_SILICA_CACARBONATE__spur	0
Gymnadenia_conopsea	common	0.15154	0.572904	0.69338	elev_sd	SILICA_CLAY__pit	CLAY_SILICA__ridge	CACARBONATE__valley	NA	25.5495	24.3645	19.0398	18.7902	NA	elev_mean	NA	NA	NA	NA	-12.2561	NA	NA	NA	NA	elev_sd*CACARBONATE__valley	elev_mean*elev_sd	0
Gymnadenia_conopsea_s.l.	common	0.111848	0.500924	0.72919	CACARBONATE__slope	temp_mean	CLAY_SILICA__ridge	CLAY_SILICA__slope	SILICA_CLAY__pit	9.65781	9.37463	8.32615	7.18776	6.95368	elev_mean	forms_peak	precip_mean	NA	NA	-27.7484	-11.5649	-3.96564	NA	NA	CACARBONATE__slope*elev_mean	temp_mean*elev_mean	precip_mean*CLAY_SILICA__ridge
Gymnocarpium_dryopteris	common	0.201659	0.452813	0.68947	slope_sd	slope_mean	elev_sd	temp_mean	SILICA_CLAY__pit	14.3452	12.9833	10.8402	10.4582	8.42699	elev_mean	precip_mean	CLAY_SILICA__spur	NA	NA	-11.6715	-4.42665	-4.35308	NA	NA	temp_mean*slope_mean	elev_sd*slope_sd	forms_spur*slope_sd
Hedera_helix_s.l.	common	0.0696711	0.285254	0.69585	SILICA_CLAY__hollow	river_lngth_m	CLAY_SILICA__pit	forms_pit	CLAY_SILICA__peak	11.1522	9.68988	9.04969	4.23064	3.73824	elev_mean	forms_hollow	NA	NA	NA	-52.9094	-7.28835	NA	NA	NA	CLAY_SILICA__peak*SILICA_CLAY__hollow	SILICA_CLAY__hollow*elev_mean	SILICA_CLAY__hollow*river_lngth_m
Helianthemum_nummularium	common	0.221095	0.349966	0.699	CACARBONATE__slope	CLAY_SILICA__pit	CACARBONATE__spur	NA	NA	29.7021	21.9435	20.0041	NA	NA	precip_mean	NA	NA	NA	NA	-28.3503	NA	NA	NA	NA	precip_mean*CACARBONATE__slope	precip_mean*CACARBONATE__spur	0
Heracleum_sphondylium	common	0.300406	0.458057	0.78739	forms_pit	CLAY_SILICA__pit	CLAY_SILICA__spur	NA	NA	12.2413	11.1876	10.5039	NA	NA	elev_mean	precip_mean	NA	NA	NA	-46.5544	-19.5128	NA	NA	NA	precip_mean*elev_mean	CLAY_SILICA__pit*elev_mean	0
Hesperis_matronalis	common	0.228037	0.608121	0.83394	CLAY_SILICA__pit	CLAY_SILICA__valley	NA	NA	NA	12.438	11.4784	NA	NA	NA	precip_mean	elev_sd	elev_mean	NA	NA	-36.4708	-21.8052	-17.8076	NA	NA	CLAY_SILICA__pit*elev_sd	elev_sd*elev_mean	0
Hieracium	common	0.118408	0.383185	0.65312	precip_mean	CLAY_SILICA_CACARBONATE__slope	CLAY_SILICA_CACARBONATE__spur	ACID__pit	NA	28.2577	22.5391	14.169	9.84916	NA	SILICA_CLAY__pit	NA	NA	NA	NA	-25.185	NA	NA	NA	NA	precip_mean*ACID__pit	precip_mean*CLAY_SILICA_CACARBONATE__slope	0
Hieracium_agg.	common	0.167062	0.367881	0.65279	slope_sd	CLAY_SILICA__ridge	CLAY_SILICA__spur	NA	NA	32.4924	15.0802	11.5251	NA	NA	elev_mean	precip_mean	NA	NA	NA	-24.0773	-16.825	NA	NA	NA	CLAY_SILICA__spur*slope_sd	elev_mean*slope_sd	0
Hieracium_vulgatum	common	0.103689	0.561894	0.82572	temp_mean	MGCARBONATE_SILICA_CLAY__spur	SILICA__slope	SILICA__pit	NA	28.6853	8.62424	8.58997	7.87523	NA	CLAY_SILICA__slope	forms_spur	NA	NA	NA	-25.5984	-20.6269	NA	NA	NA	forms_spur*temp_mean	SILICA__pit*temp_mean	0
Hippuris_vulgaris	common	0.190478	0.511387	0.78263	lake_area_m2	ORGANIC__pit	CLAY_SILICA__hollow	NA	NA	35.6026	23.4703	19.5591	NA	NA	CACARBONATE__ridge	NA	NA	NA	NA	-21.368	NA	NA	NA	NA	ORGANIC__pit*lake_area_m2	CLAY_SILICA__hollow*lake_area_m2	0
Holcus_lanatus	common	0.337392	0.491302	0.73932	temp_mean	forms_pit	CLAY_SILICA__ridge	CLAY_SILICA__slope	river_lngth_m	10.4955	7.25187	6.36617	6.04205	5.57043	elev_mean	CLAY_SILICA__pit	precip_mean	CLAY_SILICA__spur	NA	-43.4344	-9.47302	-7.30203	-4.06456	NA	CLAY_SILICA__pit*forms_pit	temp_mean*elev_mean	CLAY_SILICA__pit*elev_mean
Holcus_mollis	common	0.247526	0.400579	0.71518	slope_sd	temp_mean	CLAY_SILICA__ridge	CLAY_SILICA__spur	SILICA_CLAY__pit	13.9068	11.2501	8.74462	7.62583	6.38576	elev_mean	CLAY_SILICA__pit	precip_mean	NA	NA	-35.6498	-8.10405	-4.6036	NA	NA	slope_sd*elev_mean	CLAY_SILICA__spur*elev_mean	temp_mean*elev_mean
Huperzia_selago	common	0.359484	0.490079	0.77729	elev_mean	slope_mean	ACID__hollow	forms_peak	BASIC__slope	40.5302	8.33588	7.34985	6.64342	5.94281	temp_mean	forms_valley	NA	NA	NA	-13.3417	-6.82502	NA	NA	NA	BASIC__slope*elev_mean	MIXED__spur*elev_mean	forms_peak*elev_mean
Hyacinthoides_non.scripta_x_hispanica_._H._x_massartiana	common	0.171325	0.622027	0.84443	CLAY_SILICA__spur	SILICA_CLAY__pit	SILICA_CLAY__slope	NA	NA	23.2863	19.2985	11.1988	NA	NA	elev_mean	precip_mean	NA	NA	NA	-26.0446	-20.1718	NA	NA	NA	elev_mean*CLAY_SILICA__spur	elev_mean*SILICA_CLAY__slope	0
Hydrocotyle_vulgaris	common	0.254593	0.594241	0.88397	lake_area_m2	ORGANIC__pit	temp_mean	NA	NA	21.927	12.0613	11.9426	NA	NA	elev_mean	NA	NA	NA	NA	-54.0691	NA	NA	NA	NA	lake_area_m2*elev_mean	ORGANIC__pit*lake_area_m2	0
Hypericum_maculatum	common	0.434852	0.755284	0.9141	CLAY_SILICA__peak	SILICA_CLAY__hollow	river_lngth_m	temp_mean	SILICA_CLAY__slope	11.0578	9.97879	7.20563	6.96161	6.44968	elev_mean	precip_mean	NA	NA	NA	-34.0866	-24.2599	NA	NA	NA	precip_mean*elev_mean	river_lngth_m*elev_mean	0
Hypericum_perforatum	common	0.245271	0.609784	0.79111	CLAY_SILICA__valley	forms_ridge	SILICA_CLAY__slope	precip_mean	NA	22.0678	15.3578	13.9278	10.929	NA	elev_mean	NA	NA	NA	NA	-37.7177	NA	NA	NA	NA	precip_mean*elev_mean	forms_ridge*elev_mean	0
Hypericum_pulchrum	common	0.221093	0.472433	0.67576	temp_mean	slope_sd	CLAY_SILICA__spur	river_lngth_m	precip_mean	16.8098	11.9736	6.89082	6.84239	5.92711	elev_mean	forms_valley	SILICA_CLAY__valley	CLAY_SILICA__pit	forms_hollow	-16.4751	-9.98193	-6.64956	-6.18161	-4.94071	slope_sd*temp_mean	CLAY_SILICA__spur*slope_sd	slope_sd*elev_mean
Hypochaeris_radicata	common	0.299102	0.416743	0.76871	forms_pit	temp_mean	NA	NA	NA	19.12	11.0037	NA	NA	NA	elev_mean	precip_mean	NA	NA	NA	-51.6248	-18.2515	NA	NA	NA	forms_pit*elev_mean	forms_pit*precip_mean	0
Ilex_aquifolium	common	0.0694567	0.516484	0.72696	CLAY_SILICA__peak	SILICA__spur	CACARBONATE_SILICA__spur	ORGANIC__peak	NA	21.1083	15.2843	14.8652	9.53726	NA	elev_mean	NA	NA	NA	NA	-39.2049	NA	NA	NA	NA	SILICA__spur*elev_mean	elev_mean*CLAY_SILICA__peak	0
Imperatoria_ostruthium	rare	0.343523	0.792564	0.93224	CLAY_SILICA__ridge	forms_pit	CLAY_SILICA__pit	CLAY_SILICA__peak	NA	21.0318	14.6413	13.2477	4.18665	NA	elev_mean	precip_mean	NA	NA	NA	-26.962	-19.9305	NA	NA	NA	precip_mean*elev_mean	CLAY_SILICA__pit*elev_mean	0
Iris_pseudacorus	common	0.265878	0.658515	0.87904	SILICA_CLAY__slope	SILICA_CLAY__pit	CLAY_SILICA__peak	NA	NA	20.3483	14.3013	7.06432	NA	NA	elev_mean	precip_mean	NA	NA	NA	-40.3899	-17.8962	NA	NA	NA	SILICA_CLAY__slope*elev_mean	SILICA_CLAY__pit*elev_mean	0
Isolepis_setacea	common	0.158677	0.467283	0.67793	CLAY_SILICA__slope	CLAY_SILICA__spur	NA	NA	NA	19.4003	6.04534	NA	NA	NA	forms_pit	CLAY_SILICA__pit	NA	NA	NA	-46.74	-27.8144	NA	NA	NA	CLAY_SILICA__pit*forms_pit	CLAY_SILICA__slope*forms_pit	0
Juncus_acutiflorus	common	0.194716	0.533011	0.73758	temp_mean	CLAY_SILICA__pit	river_lngth_m	SILICA_CLAY__hollow	precip_mean	13.389	9.55097	7.51561	7.00194	6.53534	elev_mean	forms_ridge	NA	NA	NA	-11.359	-4.76136	NA	NA	NA	SILICA_CLAY__slope*SILICA_CLAY__hollow	precip_mean*temp_mean	CLAY_SILICA_CACARBONATE__spur*temp_mean
Juncus_alpinoarticulatus	rare	0.340056	0.647774	0.81662	CACARBONATE__slope	forms_slope	CACARBONATE__ridge	NA	NA	21.7176	16.5646	13.7443	NA	NA	CACARBONATE__hollow	CACARBONATE__spur	NA	NA	NA	-35.1419	-12.8316	NA	NA	NA	forms_slope*CACARBONATE__hollow	forms_slope*CACARBONATE__ridge	0
Juncus_articulatus	common	0.181141	0.395665	0.64646	slope_sd	river_lngth_m	CLAY_SILICA__spur	CLAY_SILICA__ridge	precip_mean	8.22022	7.89808	7.13336	6.27531	5.97447	elev_mean	CLAY_SILICA__pit	NA	NA	NA	-27.8598	-2.60039	NA	NA	NA	CLAY_SILICA__hollow*elev_mean	slope_sd*elev_mean	forms_pit*CLAY_SILICA__pit
Juncus_balticus	rare	0.0814775	0.503532	0.69276	CLAY_SILICA__pit	CLAY_SILICA__spur	CLAY_SILICA__ridge	NA	NA	38.8213	31.4204	16.3754	NA	NA	precip_mean	NA	NA	NA	NA	-13.3828	NA	NA	NA	NA	CLAY_SILICA__spur*CLAY_SILICA__pit	precip_mean*CLAY_SILICA__spur	0
Juncus_bufonius_s.l.	common	0.136667	0.383803	0.66417	forms_pit	temp_mean	CLAY_SILICA__pit	NA	NA	29.7816	29.0389	21.9801	NA	NA	elev_mean	NA	NA	NA	NA	-19.1993	NA	NA	NA	NA	CLAY_SILICA__pit*temp_mean	CLAY_SILICA__pit*forms_pit	0
Juncus_bufonius_s.s.	common	0.248677	0.45567	0.75879	CLAY_SILICA__spur	river_lngth_m	SILICA_CLAY__pit	forms_pit	NA	15.8321	15.033	11.2484	7.28216	NA	elev_mean	CLAY_SILICA__ridge	CLAY_SILICA__peak	NA	NA	-28.4709	-13.448	-8.68543	NA	NA	CLAY_SILICA__spur*elev_mean	SILICA_CLAY__pit*river_lngth_m	0
Juncus_bulbosus	common	0.151091	0.375438	0.61346	CLAY_SILICA__slope	CLAY_SILICA__valley	lake_area_m2	NA	NA	28.3157	20.9387	19.19	NA	NA	elev_mean	NA	NA	NA	NA	-31.5556	NA	NA	NA	NA	CLAY_SILICA__valley*elev_mean	CLAY_SILICA__valley*CLAY_SILICA__slope	0
Juncus_castaneus	rare	0.15968	0.695257	0.89722	CLAY_SILICA__ridge	SILICA_CLAY__peak	SILICA_CLAY__hollow	elev_mean	CLAY_SILICA__hollow	19.576	19.4187	14.1864	11.7534	9.20909	temp_mean	NA	NA	NA	NA	-10.2698	NA	NA	NA	NA	forms_hollow*SILICA_CLAY__hollow	CLAY_SILICA__hollow*elev_mean	CLAY_SILICA__ridge*temp_mean
Juncus_conglomeratus	common	0.195162	0.319084	0.661	CLAY_SILICA__slope	ORGANIC__peak	temp_mean	NA	NA	19.8221	15.5102	12.7892	NA	NA	elev_mean	NA	NA	NA	NA	-51.8785	NA	NA	NA	NA	ORGANIC__peak*elev_mean	temp_mean*elev_mean	0
Juncus_effusus	common	0.355945	0.478211	0.72079	temp_mean	forms_spur	river_lngth_m	BASIC__slope	CLAY_SILICA__spur	18.3364	10.6794	9.25655	8.69218	8.13786	elev_mean	precip_mean	NA	NA	NA	-37.9205	-6.9771	NA	NA	NA	BASIC__slope*elev_mean	BASIC__slope*temp_mean	0
Juncus_squarrosus	common	0.224029	0.458155	0.64891	BASIC__slope	forms_spur	CLAY_SILICA__slope	ORGANIC__peak	river_lngth_m	10.0873	8.0898	7.85447	7.12703	6.87255	temp_mean	elev_mean	ORGANIC__ridge	slope_sd	CLAY_SILICA__ridge	-10.466	-10.2488	-7.02541	-5.67493	-4.7368	SILICA_CLAY__pit*temp_mean	precip_mean*elev_mean	ORGANIC__peak*elev_mean
Juncus_tenuis	common	0.215105	0.613104	0.82402	CLAY_SILICA__peak	CLAY_SILICA__pit	forms_ridge	forms_pit	SILICA__pit	23.7138	14.6775	11.7906	10.2944	6.60388	elev_mean	elev_sd	NA	NA	NA	-14.5988	-9.26689	NA	NA	NA	CLAY_SILICA__pit*CLAY_SILICA__peak	SILICA__pit*CLAY_SILICA__peak	forms_ridge*elev_mean
Juncus_trifidus	common	0.414964	0.680587	0.92004	elev_mean	slope_sd	ACID__spur	precip_mean	elev_sd	39.6152	8.78954	7.74607	6.81496	6.5988	temp_mean	ACID__hollow	NA	NA	NA	-13.561	-5.58534	NA	NA	NA	elev_sd*elev_mean	slope_mean*elev_mean	slope_sd*elev_mean
Juncus_triglumis	common	0.225802	0.555806	0.85588	elev_mean	slope_sd	CACARBONATE__ridge	precip_mean	NA	23.5801	22.7882	16.9979	16.0881	NA	temp_mean	NA	NA	NA	NA	-20.5456	NA	NA	NA	NA	elev_mean*temp_mean	elev_mean*slope_sd	0
Juniperus_communis	rare	0.322933	0.485543	0.69506	elev_mean	CLAY_SILICA__ridge	BASIC__slope	forms_spur	SILICA_CLAY__pit	17.8804	11.9357	11.6652	8.41962	8.24826	precip_mean	forms_ridge	elev_sd	NA	NA	-25.4789	-8.64202	-7.72989	NA	NA	elev_mean*precip_mean	BASIC__slope*precip_mean	forms_spur*precip_mean
Juniperus_communis_subsp._communis	rare	0.236593	0.565178	0.74686	CLAY_SILICA__spur	CLAY_SILICA__slope	SILICA__peak	MIXED__pit	SILICA_CLAY__pit	14.8309	8.65477	6.95955	6.23314	5.90871	precip_mean	elev_sd	elev_mean	river_lngth_m	NA	-14.559	-11.0892	-8.5994	-5.36949	NA	SILICA__peak*precip_mean	SILICA_CLAY__pit*CLAY_SILICA__spur	SILICA__peak*elev_mean
Kalmia_procumbens	common	0.426999	0.604433	0.91691	elev_mean	precip_mean	ACID__ridge	NA	NA	46.0955	20.9395	15.5638	NA	NA	temp_mean	NA	NA	NA	NA	-17.4013	NA	NA	NA	NA	precip_mean*temp_mean	ACID__ridge*elev_mean	0
Kobresia_simpliciuscula	rare	0.542496	0.853176	0.89144	CACARBONATE_CLAY_SILICA__slope	CLAY_SILICA__valley	CACARBONATE__slope	CACARBONATE__ridge	CACARBONATE__hollow	40.122	15.0371	12.6452	10.8773	5.7108	CACARBONATE__spur	NA	NA	NA	NA	-15.6076	NA	NA	NA	NA	CACARBONATE__slope*CACARBONATE_CLAY_SILICA__slope	CACARBONATE__ridge*CACARBONATE__slope	0
Lamiastrum_galeobdolon_subsp._argentatum	common	0.122246	0.831234	0.88397	CLAY_SILICA__peak	CLAY_SILICA__hollow	SILICA_CLAY__slope	SILICA_CLAY__pit	ORGANIC__valley	25.0761	12.5978	8.41138	7.20309	6.03558	elev_mean	elev_sd	slope_mean	precip_mean	NA	-13.4258	-2.7554	-2.73714	-2.45325	NA	SILICA_CLAY__pit*CLAY_SILICA__peak	slope_sd*elev_mean	elev_mean*CLAY_SILICA__peak
Lamium_purpureum	common	0.169317	0.657501	0.871	CLAY_SILICA__spur	CLAY_SILICA__slope	forms_hollow	CLAY_SILICA__peak	NA	22.3372	21.2006	17.0798	4.95392	NA	elev_mean	precip_mean	NA	NA	NA	-21.7987	-12.6298	NA	NA	NA	forms_hollow*elev_mean	elev_mean*CLAY_SILICA__spur	0
Lapsana_communis	common	0.239569	0.566156	0.85279	temp_mean	CLAY_SILICA__pit	NA	NA	NA	18.2856	9.32559	NA	NA	NA	elev_mean	precip_mean	forms_pit	NA	NA	-42.4234	-17.4652	-12.5002	NA	NA	precip_mean*elev_mean	CLAY_SILICA__pit*elev_mean	0
Larix	common	0.161114	0.494834	0.79245	ACID__slope	CLAY_SILICA__peak	MIXED__hollow	ACID__valley	NA	27.7886	17.4885	16.4672	14.3941	NA	elev_mean	NA	NA	NA	NA	-23.8615	NA	NA	NA	NA	ACID__slope*MIXED__hollow	elev_mean*MIXED__hollow	0
Larix_decidua	common	0.220056	0.527867	0.78709	CLAY_SILICA__peak	CLAY_SILICA__hollow	forms_hollow	SILICA_CLAY__hollow	temp_mean	11.2312	9.98208	7.64858	7.50317	7.14204	precip_mean	elev_mean	SILICA_CLAY__pit	CLAY_SILICA__ridge	CLAY_SILICA__pit	-20.695	-15.0621	-6.6055	-3.75488	-3.54367	elev_mean*precip_mean	SILICA_CLAY__hollow*CLAY_SILICA__hollow	forms_hollow*precip_mean
Larix_decidua_x_kaempferi_._L._x_marschlinsii	common	0.014221	0.503043	0.75734	precip_mean	SILICA__spur	elev_sd	CLAY_SILICA__footslope	SILICA__pit	23.6363	7.64843	6.18118	5.76666	4.64824	elev_mean	forms_peak	forms_pit	CLAY_SILICA__shoulder	NA	-18.4427	-7.23147	-5.85281	-4.51964	NA	elev_mean*precip_mean	SILICA__spur*elev_mean	elev_sd*elev_mean
Lathyrus_linifolius	common	0.232026	0.444346	0.68781	temp_mean	slope_sd	SILICA_CLAY__pit	river_lngth_m	forms_pit	18.1932	9.46507	5.80243	5.14575	5.00031	elev_mean	forms_hollow	forms_valley	CLAY_SILICA__pit	NA	-30.2566	-10.531	-9.15822	-3.1544	NA	temp_mean*elev_mean	river_lngth_m*slope_sd	forms_hollow*elev_mean
Lathyrus_pratensis	common	0.36188	0.496314	0.81826	CLAY_SILICA__spur	CLAY_SILICA__pit	NA	NA	NA	15.9486	14.1747	NA	NA	NA	elev_mean	precip_mean	NA	NA	NA	-44.2192	-25.6574	NA	NA	NA	precip_mean*elev_mean	CLAY_SILICA__pit*CLAY_SILICA__spur	0
Lemna_minor	common	0.133508	0.43499	0.78454	SILICA_CLAY__pit	forms_pit	NA	NA	NA	24.6257	21.1618	NA	NA	NA	elev_mean	precip_mean	NA	NA	NA	-29.8657	-24.3468	NA	NA	NA	elev_mean*forms_pit	SILICA_CLAY__pit*precip_mean	0
Lepidium_heterophyllum	common	0.193651	0.60025	0.81907	CLAY_SILICA__pit	CLAY_SILICA__valley	river_lngth_m	temp_mean	NA	19.8241	18.6194	10.487	8.81145	NA	elev_sd	elev_mean	NA	NA	NA	-30.2923	-11.9658	NA	NA	NA	CLAY_SILICA__pit*CLAY_SILICA__valley	river_lngth_m*temp_mean	0
Leucanthemum_vulgare	common	0.252008	0.447493	0.79854	precip_mean	CLAY_SILICA__pit	NA	NA	NA	26.5994	17.2494	NA	NA	NA	elev_mean	CLAY_SILICA__peak	NA	NA	NA	-38.4194	-17.7318	NA	NA	NA	CLAY_SILICA__pit*precip_mean	precip_mean*elev_mean	0
Lilium_pyrenaicum	common	0.222702	0.530197	0.81408	SILICA_CLAY__pit	NA	NA	NA	NA	23.5353	NA	NA	NA	NA	forms_pit	precip_mean	river_lngth_m	NA	NA	-37.0593	-23.134	-16.2714	NA	NA	SILICA_CLAY__pit*precip_mean	forms_pit*precip_mean	0
Linaria_vulgaris	common	0.258104	0.806746	0.9108	CLAY_SILICA__peak	SILICA_CLAY__slope	SILICA_CLAY__pit	CLAY_SILICA__ridge	NA	27.7993	19.9223	12.2871	6.42242	NA	precip_mean	elev_sd	NA	NA	NA	-16.8011	-16.7678	NA	NA	NA	SILICA_CLAY__slope*CLAY_SILICA__peak	elev_sd*CLAY_SILICA__peak	0
Linnaea_borealis	rare	0.160932	0.461782	0.70643	SILICA_CLAY__peak	CLAY_SILICA__spur	NA	NA	NA	29.0763	21.6943	NA	NA	NA	elev_mean	precip_mean	NA	NA	NA	-26.0037	-23.2257	NA	NA	NA	elev_mean*SILICA_CLAY__peak	CLAY_SILICA__spur*elev_mean	0
Linum_catharticum	common	0.235081	0.358649	0.67489	CACARBONATE__slope	river_lngth_m	slope_sd	NA	NA	24.8792	21.1531	19.8981	NA	NA	elev_mean	NA	NA	NA	NA	-34.0697	NA	NA	NA	NA	slope_sd*elev_mean	slope_sd*river_lngth_m	0
Littorella_uniflora	common	0.298307	0.665111	0.81528	lake_area_m2	SILICA_CLAY__spur	SILICA_CLAY__hollow	CLAY_SILICA__footslope	SILICA__hollow	36.2381	8.35063	8.06082	6.95801	5.90238	SILICA_CLAY__pit	forms_slope	NA	NA	NA	-17.4481	-11.4083	NA	NA	NA	SILICA_CLAY__hollow*SILICA_CLAY__pit	forms_slope*lake_area_m2	CLAY_SILICA__footslope*forms_slope
Lobelia_dortmanna	common	0.267692	0.638836	0.87424	lake_area_m2	CLAY_SILICA__hollow	CLAY_SILICA__slope	CLAY_SILICA__footslope	NA	27.7631	21.8759	21.3139	9.64964	NA	precip_mean	NA	NA	NA	NA	-19.3974	NA	NA	NA	NA	CLAY_SILICA__footslope*lake_area_m2	CLAY_SILICA__slope*lake_area_m2	0
Lolium_perenne	common	0.271862	0.539065	0.81204	CLAY_SILICA__valley	temp_mean	CLAY_SILICA__slope	CLAY_SILICA__pit	slope_sd	8.57638	7.47211	7.19845	7.16826	6.84794	elev_mean	precip_mean	NA	NA	NA	-33.2398	-13.5682	NA	NA	NA	CLAY_SILICA__spur*CLAY_SILICA__valley	forms_spur*elev_mean	slope_sd*elev_mean
Lonicera_periclymenum	common	0.215913	0.649195	0.81569	CLAY_SILICA__ridge	CLAY_SILICA__valley	CLAY_SILICA__peak	forms_ridge	temp_mean	9.80327	7.73705	7.61233	6.99417	6.959	elev_mean	forms_slope	precip_mean	NA	NA	-26.8628	-7.40531	-3.9458	NA	NA	forms_slope*CLAY_SILICA__ridge	forms_ridge*elev_mean	CLAY_SILICA__valley*elev_mean
Lotus_corniculatus	common	0.312628	0.393163	0.71088	SILICA_CLAY__pit	forms_pit	temp_mean	NA	NA	19.7731	13.1907	12.4909	NA	NA	elev_mean	NA	NA	NA	NA	-54.5453	NA	NA	NA	NA	temp_mean*elev_mean	forms_pit*elev_mean	0
Lotus_pedunculatus	common	0.0372228	0.559429	0.77533	CLAY_SILICA__slope	ULTRABASIC__slope	SILICA_CLAY__pit	ACID__slope	ACID__spur	27.9933	22.2461	15.229	14.5024	13.6804	NA	NA	NA	NA	NA	NA	NA	NA	NA	NA	CLAY_SILICA__slope*CLAY_SILICA_CACARBONATE__spur	CLAY_SILICA__slope*SILICA_CLAY__pit	0
Lunaria_annua	common	0.298928	0.791159	0.88454	river_lngth_m	CLAY_SILICA__valley	SILICA_CLAY__pit	ORGANIC__peak	forms_valley	21.3786	17.4388	16.5521	8.58301	8.38349	elev_sd	NA	NA	NA	NA	-27.664	NA	NA	NA	NA	river_lngth_m*forms_valley	river_lngth_m*SILICA_CLAY__pit	0
Lupinus_arboreus_x_polyphyllus_._L._x_regalis	common	0.217508	0.579284	0.86614	CLAY_SILICA__valley	MGCARBONATE_SILICA_CLAY__spur	NA	NA	NA	35.0512	9.81096	NA	NA	NA	precip_mean	elev_mean	NA	NA	NA	-32.7463	-22.3916	NA	NA	NA	elev_mean*precip_mean	elev_mean*CLAY_SILICA__valley	0
Luzula_arcuata	rare	0.693898	0.864756	0.97596	elev_mean	MIXED__spur	elev_sd	ACID__spur	slope_mean	40.8282	2.1487	1.89311	1.78041	1.68832	temp_mean	forms_hollow	ACID__ridge	river_lngth_m	CLAY_SILICA__valley	-35.5215	-0.966751	-0.655705	-0.48724	-0.459779	ACID__spur*elev_mean	forms_ridge*elev_mean	ACID__slope*temp_mean
Luzula_campestris	common	0.249364	0.432039	0.75378	forms_pit	SILICA_CLAY__pit	river_lngth_m	CLAY_SILICA__spur	NA	21.0193	18.7859	14.0227	11.505	NA	precip_mean	CLAY_SILICA__ridge	NA	NA	NA	-21.0034	-13.6637	NA	NA	NA	CLAY_SILICA__spur*forms_pit	SILICA_CLAY__pit*precip_mean	0
Luzula_multiflora	common	0.210206	0.425705	0.64895	river_lngth_m	BASIC__slope	CLAY_SILICA__ridge	CLAY_SILICA__slope	forms_hollow	13.137	12.8776	9.1243	9.00726	6.98474	elev_mean	precip_mean	NA	NA	NA	-21.5648	-5.77422	NA	NA	NA	BASIC__slope*elev_mean	river_lngth_m*elev_mean	SILICA_CLAY__spur*forms_hollow
Luzula_multiflora_subsp._congesta	common	0.0818135	0.345657	0.63307	MIXED__hollow	CLAY_SILICA__slope	CLAY_SILICA__spur	SILICA_CLAY__hollow	SILICA_CLAY__slope	16.0144	14.9805	7.90515	6.98486	6.70919	elev_mean	CLAY_SILICA__valley	NA	NA	NA	-18.3102	-9.83621	NA	NA	NA	MIXED__hollow*CLAY_SILICA__slope	MIXED__hollow*elev_mean	SILICA_CLAY__pit*CLAY_SILICA__slope
Luzula_multiflora_subsp._multiflora	common	0.106494	0.380999	0.69963	MIXED__slope	CLAY_SILICA__spur	CLAY_SILICA__slope	SILICA_CLAY__pit	CLAY_SILICA__ridge	26.0478	18.2716	14.8735	13.4068	13.0311	elev_mean	NA	NA	NA	NA	-14.3693	NA	NA	NA	NA	MIXED__slope*CLAY_SILICA__spur	SILICA_CLAY__pit*CLAY_SILICA__spur	0
Luzula_pilosa	common	0.274981	0.51033	0.73387	temp_mean	forms_spur	slope_sd	BASIC__slope	CLAY_SILICA__slope	9.83953	9.24017	8.91002	8.42473	8.35744	elev_mean	CLAY_SILICA__spur	SILICA_CLAY__pit	precip_mean	NA	-19.4514	-9.44377	-6.81343	-5.13819	NA	forms_spur*elev_mean	BASIC__slope*elev_mean	SILICA_CLAY__pit*temp_mean
Luzula_spicata	common	0.359362	0.650925	0.93147	elev_mean	elev_sd	precip_mean	slope_mean	forms_spur	46.845	11.296	11.0969	5.655	5.05001	temp_mean	forms_slope	NA	NA	NA	-11.5042	-8.55291	NA	NA	NA	elev_sd*elev_mean	forms_slope*elev_mean	0
Luzula_sylvatica	common	0.227596	0.425245	0.66904	forms_pit	slope_sd	river_lngth_m	NA	NA	32.3309	24.7233	14.9951	NA	NA	precip_mean	NA	NA	NA	NA	-27.9507	NA	NA	NA	NA	precip_mean*slope_sd	precip_mean*forms_pit	0
Lycopodium_annotinum	rare	0.317831	0.547132	0.80013	elev_mean	SILICA_CLAY__slope	CLAY_SILICA__spur	MIXED__slope	SILICA__hollow	42.1172	11.3265	7.04256	5.98792	5.17917	forms_peak	forms_hollow	temp_mean	forms_slope	NA	-8.84187	-7.84467	-6.27428	-5.38583	NA	SILICA_CLAY__slope*elev_mean	CLAY_SILICA__spur*elev_mean	temp_mean*SILICA_CLAY__slope
Lycopodium_clavatum	common	0.165964	0.446964	0.65628	CLAY_SILICA__hollow	river_lngth_m	BASIC__slope	temp_mean	SILICA_CLAY__spur	10.8424	10.4801	8.57141	8.29758	8.05342	elev_mean	ORGANIC__ridge	CLAY_SILICA__spur	NA	NA	-15.7662	-8.78972	-7.2386	NA	NA	CLAY_SILICA__hollow*elev_mean	CLAY_SILICA__spur*CLAY_SILICA__hollow	BASIC__slope*river_lngth_m
Lysimachia_nemorum	common	0.204908	0.459609	0.70022	slope_mean	CLAY_SILICA__slope	CLAY_SILICA__spur	BASIC__slope	NA	21.8222	18.7103	16.2582	15.1436	NA	precip_mean	NA	NA	NA	NA	-28.0657	NA	NA	NA	NA	slope_mean*precip_mean	CLAY_SILICA__spur*precip_mean	0
Lysimachia_punctata	common	0.102592	0.693889	0.85054	CLAY_SILICA__valley	CLAY_SILICA__slope	ORGANIC__pit	MGCARBONATE_SILICA_CLAY__spur	SILICA_CLAY__hollow	27.3176	27.2063	20.0597	11.4469	7.35348	NA	NA	NA	NA	NA	NA	NA	NA	NA	NA	SILICA_CLAY__hollow*ORGANIC__pit	CLAY_SILICA__valley*ORGANIC__pit	0
Malva_moschata	common	0.173052	0.556525	0.79323	SILICA_CLAY__pit	SILICA_CLAY__hollow	NA	NA	NA	18.8686	4.57088	NA	NA	NA	CLAY_SILICA__shoulder	slope_sd	forms_spur	NA	NA	-35.9823	-25.3275	-15.2507	NA	NA	slope_sd*SILICA_CLAY__pit	SILICA_CLAY__pit*CLAY_SILICA__shoulder	0
Matricaria_discoidea	common	0.310102	0.480785	0.81223	CLAY_SILICA__spur	NA	NA	NA	NA	13.2681	NA	NA	NA	NA	elev_mean	precip_mean	CLAY_SILICA__ridge	NA	NA	-45.8317	-23.6533	-17.2469	NA	NA	precip_mean*elev_mean	CLAY_SILICA__ridge*elev_mean	0
Meconopsis_cambrica	common	0.175794	0.575266	0.80859	forms_pit	CLAY_SILICA__valley	NA	NA	NA	28.2735	18.0307	NA	NA	NA	precip_mean	CLAY_SILICA__footslope	CLAY_SILICA__peak	elev_mean	NA	-16.5595	-15.6763	-12.6585	-8.80149	NA	forms_pit*precip_mean	elev_mean*CLAY_SILICA__valley	0
Melampyrum_pratense	common	0.168186	0.303186	0.62503	SILICA_CLAY__pit	BASIC__slope	forms_spur	NA	NA	30.3323	23.507	20.3665	NA	NA	precip_mean	NA	NA	NA	NA	-25.7942	NA	NA	NA	NA	forms_spur*precip_mean	SILICA_CLAY__pit*BASIC__slope	0
Melica_nutans	common	0.143084	0.413838	0.63991	forms_pit	SILICA__slope	CLAY_SILICA__spur	CLAY_SILICA__pit	NA	38.1383	28.105	17.8869	15.8698	NA	NA	NA	NA	NA	NA	NA	NA	NA	NA	NA	SILICA__slope*forms_pit	CLAY_SILICA__spur*SILICA__slope	0
Mentha_aquatica	common	0.20985	0.656629	0.84869	SILICA_CLAY__pit	temp_mean	CLAY_SILICA__pit	lake_area_m2	NA	16.6318	13.4001	12.8128	11.6211	NA	elev_mean	forms_pit	NA	NA	NA	-26.1598	-19.3743	NA	NA	NA	forms_pit*temp_mean	lake_area_m2*elev_mean	0
Mentha_aquatica_x_spicata_._M._x_piperita	common	0.116007	0.672597	0.85819	SILICA_CLAY__pit	SILICA_CLAY__valley	CLAY_SILICA__spur	CLAY_SILICA__slope	NA	20.3332	15.039	12.4972	9.99912	NA	CLAY_SILICA__ridge	precip_mean	NA	NA	NA	-28.7907	-13.3407	NA	NA	NA	CLAY_SILICA__spur*precip_mean	CLAY_SILICA__spur*SILICA_CLAY__pit	0
Mentha_spicata	common	0.0220347	0.566845	0.75056	SILICA_CLAY__pit	CLAY_SILICA__peak	CLAY_SILICA__valley	river_lngth_m	forms_slope	12.7097	11.4334	8.48158	8.12171	3.51301	precip_mean	forms_pit	slope_mean	elev_sd	NA	-30.9865	-8.64492	-5.11438	-4.58647	NA	forms_pit*SILICA_CLAY__pit	CLAY_SILICA__peak*precip_mean	elev_sd*SILICA_CLAY__pit
Menyanthes_trifoliata	common	0.339614	0.548598	0.83255	lake_area_m2	ORGANIC__pit	precip_mean	temp_mean	CLAY_SILICA__footslope	26.5434	11.9192	7.48114	7.00971	5.85289	elev_sd	elev_mean	slope_mean	NA	NA	-23.7583	-8.34849	-6.12916	NA	NA	precip_mean*temp_mean	elev_sd*lake_area_m2	ORGANIC__pit*elev_sd
Mercurialis_perennis	common	0.306495	0.476858	0.77619	river_lngth_m	slope_sd	forms_pit	NA	NA	19.0252	18.1013	17.5163	NA	NA	precip_mean	elev_mean	NA	NA	NA	-24.0087	-21.3485	NA	NA	NA	elev_mean*slope_sd	river_lngth_m*precip_mean	0
Meum_athamanticum	rare	0.183778	0.500582	0.77911	CLAY_SILICA__valley	forms_valley	CLAY_SILICA__pit	CLAY_SILICA_CACARBONATE__spur	CACARBONATE__pit	29.4973	22.9741	17.339	17.2142	12.9754	NA	NA	NA	NA	NA	NA	NA	NA	NA	NA	CLAY_SILICA__valley*CLAY_SILICA__pit	CLAY_SILICA_CACARBONATE__spur*CLAY_SILICA__valley	0
Mimulus	common	0.217533	0.719062	0.77928	river_lngth_m	precip_mean	forms_hollow	NA	NA	20.7693	15.0598	12.0834	NA	NA	elev_sd	elev_mean	slope_sd	NA	NA	-22.1043	-15.684	-14.2992	NA	NA	slope_sd*precip_mean	forms_hollow*precip_mean	0
Mimulus_agg.	common	0.270234	0.542154	0.80988	CLAY_SILICA__slope	CLAY_SILICA__pit	CLAY_SILICA__hollow	NA	NA	19.5267	17.5307	8.03074	NA	NA	precip_mean	elev_mean	NA	NA	NA	-31.5448	-23.367	NA	NA	NA	CLAY_SILICA__hollow*elev_mean	CLAY_SILICA__slope*CLAY_SILICA__hollow	0
Mimulus_guttatus	common	0.116833	0.600262	0.73935	CLAY_SILICA__spur	river_lngth_m	CLAY_SILICA__peak	NA	NA	24.436	16.4488	12.0581	NA	NA	precip_mean	forms_spur	NA	NA	NA	-33.6553	-13.4018	NA	NA	NA	CLAY_SILICA__spur*precip_mean	forms_spur*CLAY_SILICA__spur	0
Moehringia_trinervia	common	0.132552	0.767523	0.77484	CLAY_SILICA__spur	MIXED__pit	CLAY_SILICA__pit	NA	NA	21.8224	15.2566	12.312	NA	NA	precip_mean	CLAY_SILICA__hollow	NA	NA	NA	-25.9944	-24.6146	NA	NA	NA	CLAY_SILICA__pit*CLAY_SILICA__hollow	CLAY_SILICA__spur*MIXED__pit	0
Molinia_caerulea	common	0.259879	0.373657	0.67742	ORGANIC__peak	river_lngth_m	CLAY_SILICA__valley	precip_mean	temp_mean	10.4944	7.75325	6.92929	6.34606	6.04989	elev_mean	NA	NA	NA	NA	-41.5392	NA	NA	NA	NA	precip_mean*elev_mean	ORGANIC__pit*elev_mean	ORGANIC__peak*elev_mean
Montia_fontana	common	0.149164	0.281945	0.61819	precip_mean	forms_hollow	BASIC__slope	river_lngth_m	NA	42.3188	23.4529	20.0435	14.1847	NA	NA	NA	NA	NA	NA	NA	NA	NA	NA	NA	BASIC__slope*precip_mean	forms_hollow*river_lngth_m	0
Myosotis_arvensis	common	0.178082	0.397978	0.76065	CLAY_SILICA__pit	temp_mean	NA	NA	NA	34.5448	17.5422	NA	NA	NA	elev_mean	precip_mean	NA	NA	NA	-24.7791	-23.1338	NA	NA	NA	precip_mean*CLAY_SILICA__pit	temp_mean*CLAY_SILICA__pit	0
Myosotis_discolor	common	0.256127	0.489005	0.79326	CLAY_SILICA__slope	CLAY_SILICA__spur	NA	NA	NA	16.2677	12.0727	NA	NA	NA	elev_mean	precip_mean	NA	NA	NA	-43.9527	-27.707	NA	NA	NA	precip_mean*elev_mean	CLAY_SILICA__spur*CLAY_SILICA__slope	0
Myosotis_laxa	common	0.180151	0.516512	0.75294	CLAY_SILICA__pit	SILICA_CLAY__pit	CLAY_SILICA__spur	ACID__spur	NA	26.2024	22.6628	17.4356	11.6268	NA	precip_mean	NA	NA	NA	NA	-22.0725	NA	NA	NA	NA	CLAY_SILICA__spur*CLAY_SILICA__pit	SILICA_CLAY__pit*precip_mean	0
Myosotis_scorpioides	common	0.354217	0.54997	0.86538	precip_mean	river_lngth_m	NA	NA	NA	29.377	15.42	NA	NA	NA	elev_mean	CLAY_SILICA__footslope	NA	NA	NA	-40.5956	-14.6074	NA	NA	NA	precip_mean*elev_mean	river_lngth_m*elev_mean	0
Myosotis_secunda	common	0.169875	0.406124	0.74728	CLAY_SILICA__slope	BASIC__slope	NA	NA	NA	22.1979	13.1547	NA	NA	NA	elev_mean	precip_mean	NA	NA	NA	-41.2748	-23.3726	NA	NA	NA	BASIC__slope*elev_mean	precip_mean*elev_mean	0
Myosotis_sylvatica	common	0.151849	0.70211	0.8246	SILICA__hollow	CLAY_SILICA__footslope	NA	NA	NA	27.7795	24.5893	NA	NA	NA	precip_mean	slope_sd	NA	NA	NA	-27.5929	-20.0383	NA	NA	NA	slope_sd*precip_mean	SILICA__hollow*CLAY_SILICA__footslope	0
Myrica_gale	common	0.303791	0.487362	0.77551	ORGANIC__valley	SILICA__hollow	precip_mean	temp_mean	forms_slope	11.1296	10.2522	8.51762	7.21998	6.53515	elev_mean	NA	NA	NA	NA	-36.1095	NA	NA	NA	NA	ORGANIC__valley*elev_mean	precip_mean*elev_mean	temp_mean*precip_mean
Myriophyllum_alterniflorum	common	0.137724	0.582126	0.79606	lake_area_m2	river_lngth_m	forms_ridge	forms_pit	CLAY_SILICA__pit	41.1923	13.4128	12.3881	8.28376	5.84725	precip_mean	slope_sd	NA	NA	NA	-11.8333	-7.04237	NA	NA	NA	river_lngth_m*precip_mean	forms_pit*lake_area_m2	0
Myrrhis_odorata	common	0.351655	0.569043	0.87927	SILICA_CLAY__pit	CLAY_SILICA__peak	NA	NA	NA	21.3652	15.8913	NA	NA	NA	precip_mean	elev_mean	NA	NA	NA	-39.5944	-23.1492	NA	NA	NA	elev_mean*precip_mean	CLAY_SILICA__peak*precip_mean	0
Narcissus_agg.	common	0.289822	0.524107	0.84811	CLAY_SILICA__peak	forms_pit	SILICA_CLAY__pit	NA	NA	17.7429	16.9899	11.0097	NA	NA	precip_mean	elev_mean	NA	NA	NA	-33.4794	-20.778	NA	NA	NA	forms_pit*precip_mean	elev_mean*precip_mean	0
Nardus_stricta	common	0.165686	0.407742	0.60622	river_lngth_m	precip_mean	CLAY_SILICA__slope	forms_spur	BASIC__slope	11.94	10.2762	9.194	9.1829	8.93377	elev_mean	temp_mean	NA	NA	NA	-13.0678	-9.52814	NA	NA	NA	precip_mean*elev_mean	CLAY_SILICA__hollow*precip_mean	slope_sd*CLAY_SILICA__hollow
Narthecium_ossifragum	common	0.163356	0.388339	0.61528	slope_sd	CLAY_SILICA__slope	river_lngth_m	temp_mean	BASIC__slope	12.4553	10.4762	9.13139	8.82394	8.76776	elev_mean	ORGANIC__valley	NA	NA	NA	-13.6011	-7.97035	NA	NA	NA	river_lngth_m*slope_sd	ACID__pit*temp_mean	precip_mean*slope_sd
Nasturtium_officinale_agg.	common	0.108125	0.722219	0.87579	CLAY_SILICA__spur	forms_pit	CLAY_SILICA__pit	NA	NA	31.7395	15.9028	11.7855	NA	NA	precip_mean	CLAY_SILICA__footslope	NA	NA	NA	-24.4054	-16.1668	NA	NA	NA	CLAY_SILICA__pit*forms_pit	CLAY_SILICA__pit*CLAY_SILICA__spur	0
Neottia_cordata	common	0.193318	0.552191	0.69173	SILICA_CLAY__peak	CLAY_SILICA__ridge	SILICA_CLAY__spur	slope_sd	river_lngth_m	12.9718	11.9472	11.8437	9.75293	8.91618	elev_mean	precip_mean	NA	NA	NA	-15.2713	-9.00108	NA	NA	NA	SILICA_CLAY__spur*elev_mean	precip_mean*SILICA_CLAY__peak	CLAY_SILICA__ridge*SILICA_CLAY__peak
Neottia_ovata	rare	0.159165	0.580957	0.88183	CACARBONATE_CLAY_SILICA__hollow	CLAY_SILICA__pit	CLAY_SILICA__peak	CACARBONATE_CLAY_SILICA__spur	NA	37.3611	11.8225	5.82708	4.11182	NA	elev_mean	forms_hollow	NA	NA	NA	-24.8215	-16.056	NA	NA	NA	CACARBONATE_CLAY_SILICA__hollow*CLAY_SILICA__pit	forms_hollow*CACARBONATE_CLAY_SILICA__hollow	0
Nymphaea_alba	common	0.421935	0.853923	0.95719	lake_area_m2	temp_mean	CLAY_SILICA__ridge	NA	NA	35.6087	12.5028	12.134	NA	NA	elev_mean	river_lngth_m	forms_spur	NA	NA	-21.9003	-10.3108	-7.5434	NA	NA	river_lngth_m*forms_spur	elev_mean*lake_area_m2	0
Odontites_vernus	common	0.116223	0.529641	0.88998	CACARBONATE_CLAY_SILICA__spur	slope_mean	SILICA_CLAY__shoulder	ORGANIC__footslope	NA	35.0393	19.586	16.1184	9.38224	NA	elev_mean	NA	NA	NA	NA	-19.8741	NA	NA	NA	NA	SILICA_CLAY__shoulder*CACARBONATE_CLAY_SILICA__spur	elev_mean*CACARBONATE_CLAY_SILICA__spur	0
Orchis_mascula	common	0.156785	0.560875	0.82735	slope_sd	forms_spur	CACARBONATE__spur	CACARBONATE__pit	NA	30.8337	23.547	23.1405	22.4788	NA	NA	NA	NA	NA	NA	NA	NA	NA	NA	NA	forms_spur*slope_sd	CACARBONATE__spur*slope_sd	0
Oreopteris_limbosperma	common	0.110888	0.293951	0.58311	CLAY_SILICA__slope	river_lngth_m	NA	NA	NA	26.8904	18.1205	NA	NA	NA	precip_mean	elev_mean	NA	NA	NA	-38.8734	-16.1157	NA	NA	NA	river_lngth_m*precip_mean	CLAY_SILICA__slope*precip_mean	0
Orthilia_secunda	common	0.255227	0.375533	0.67116	ORGANIC__ridge	SILICA_CLAY__pit	CLAY_SILICA__peak	SILICA__peak	NA	40.7573	23.6395	18.9985	16.6047	NA	NA	NA	NA	NA	NA	NA	NA	NA	NA	NA	ORGANIC__ridge*SILICA_CLAY__pit	SILICA_CLAY__pit*CLAY_SILICA__peak	0
Oxalis_acetosella	common	0.251492	0.376079	0.66567	forms_spur	precip_mean	CLAY_SILICA__ridge	SILICA_CLAY__pit	NA	20.2661	19.812	17.4674	11.3464	NA	elev_mean	NA	NA	NA	NA	-31.1082	NA	NA	NA	NA	forms_spur*elev_mean	CLAY_SILICA__ridge*precip_mean	0
Oxyria_digyna	common	0.280563	0.481841	0.78614	slope_sd	SILICA__hollow	precip_mean	elev_sd	NA	38.2448	26.3759	18.2087	17.1705	NA	NA	NA	NA	NA	NA	NA	NA	NA	NA	NA	precip_mean*SILICA__hollow	SILICA__hollow*slope_sd	0
Papaver_pseudoorientale	common	0.280263	0.609604	0.92769	CLAY_SILICA__valley	MGCARBONATE_SILICA_CLAY__spur	SILICA__footslope	NA	NA	65.9423	11.659	7.2671	NA	NA	precip_mean	NA	NA	NA	NA	-15.1316	NA	NA	NA	NA	SILICA__footslope*CLAY_SILICA__valley	precip_mean*CLAY_SILICA__valley	0
Papaver_somniferum	common	0.324512	0.790197	0.88337	CLAY_SILICA__slope	SILICA_CLAY__hollow	NA	NA	NA	25.7068	17.6623	NA	NA	NA	precip_mean	SILICA_CLAY__slope	NA	NA	NA	-34.0808	-22.5501	NA	NA	NA	precip_mean*SILICA_CLAY__hollow	CLAY_SILICA__slope*SILICA_CLAY__hollow	0
Parnassia_palustris	common	0.312966	0.599825	0.80419	CACARBONATE__slope	CLAY_SILICA__spur	slope_sd	ULTRABASIC__slope	NA	24.3276	22.0506	19.1502	12.8852	NA	CLAY_SILICA__ridge	NA	NA	NA	NA	-21.5864	NA	NA	NA	NA	slope_sd*CLAY_SILICA__spur	CLAY_SILICA__spur*CACARBONATE__slope	0
Pedicularis_palustris	common	0.156511	0.336091	0.69857	CLAY_SILICA__slope	river_lngth_m	NA	NA	NA	23.3533	22.1349	NA	NA	NA	elev_mean	CLAY_SILICA__pit	NA	NA	NA	-29.4457	-25.0661	NA	NA	NA	elev_mean*river_lngth_m	CLAY_SILICA__slope*river_lngth_m	0
Pedicularis_sylvatica	common	0.176242	0.332545	0.6584	temp_mean	river_lngth_m	precip_mean	NA	NA	24.772	19.3065	13.819	NA	NA	elev_mean	forms_valley	NA	NA	NA	-23.3256	-18.7769	NA	NA	NA	forms_valley*elev_mean	precip_mean*elev_mean	0
Pentaglottis_sempervirens	common	0.0831605	0.771921	0.8325	CACARBONATE_SILICA__spur	CLAY_SILICA__valley	CLAY_SILICA__pit	CLAY_SILICA__peak	NA	22.8885	19.6155	15.1124	7.03265	NA	elev_mean	precip_mean	NA	NA	NA	-18.6164	-16.7345	NA	NA	NA	CLAY_SILICA__peak*CACARBONATE_SILICA__spur	CLAY_SILICA__valley*precip_mean	0
Persicaria_maculosa	common	0.239105	0.558995	0.82895	CLAY_SILICA__pit	CLAY_SILICA__spur	SILICA_CLAY__pit	temp_mean	NA	16.9903	15.8045	10.9296	7.29551	NA	elev_mean	precip_mean	NA	NA	NA	-28.2746	-20.7054	NA	NA	NA	precip_mean*elev_mean	CLAY_SILICA__spur*elev_mean	0
Persicaria_vivipara	common	0.225165	0.407229	0.6244	slope_sd	CACARBONATE__slope	precip_mean	CLAY_SILICA__spur	BASIC__spur	18.4175	13.4932	12.37	10.45	10.3863	CACARBONATE__spur	NA	NA	NA	NA	-9.18919	NA	NA	NA	NA	CLAY_SILICA__slope*precip_mean	BASIC__spur*slope_sd	precip_mean*slope_sd
Phalaris_arundinacea	common	0.384758	0.755576	0.89874	CLAY_SILICA__footslope	SILICA_CLAY__hollow	SILICA_CLAY__slope	NA	NA	15.36	12.6162	10.3267	NA	NA	elev_mean	elev_sd	precip_mean	NA	NA	-31.3536	-16.4628	-13.8806	NA	NA	SILICA_CLAY__hollow*elev_mean	SILICA_CLAY__slope*elev_mean	0
Phalaris_arundinacea_var._picta	common	0.0267295	0.648262	0.82838	SILICA_CLAY__hollow	CLAY_SILICA__valley	CLAY_SILICA__peak	NA	NA	19.714	18.5526	14.023	NA	NA	precip_mean	elev_sd	NA	NA	NA	-28.4136	-19.2969	NA	NA	NA	SILICA_CLAY__hollow*CLAY_SILICA__valley	SILICA_CLAY__hollow*precip_mean	0
Phegopteris_connectilis	common	0.214121	0.520542	0.71711	slope_sd	temp_mean	slope_mean	forms_hollow	elev_mean	18.984	11.0643	10.0964	8.02911	6.29697	SILICA__peak	forms_valley	lake_area_m2	NA	NA	-12.832	-8.06107	-5.73614	NA	NA	forms_hollow*slope_sd	temp_mean*slope_mean	temp_mean*slope_sd
Phleum_alpinum	rare	0.446666	0.723154	0.96267	slope_sd	SILICA_CLAY__ridge	elev_mean	CLAY_SILICA__hollow	MIXED__valley	28.8545	16.0164	15.6174	14.3359	8.84193	temp_mean	NA	NA	NA	NA	-16.3338	NA	NA	NA	NA	CLAY_SILICA__hollow*temp_mean	slope_sd*elev_mean	0
Phleum_pratense_s.s.	common	0.147059	0.605707	0.81137	CLAY_SILICA__ridge	CLAY_SILICA__slope	SILICA_CLAY__pit	SILICA_CLAY__hollow	SILICA_CLAY__peak	9.47113	9.40578	7.23322	5.21604	5.12657	elev_mean	precip_mean	elev_sd	forms_pit	NA	-23.4853	-9.44276	-8.69945	-4.04993	NA	CLAY_SILICA__slope*elev_mean	precip_mean*elev_mean	CLAY_SILICA__ridge*elev_mean
Phragmites_australis	common	0.343252	0.590257	0.8867	ORGANIC__pit	lake_area_m2	NA	NA	NA	26.2482	19.1068	NA	NA	NA	elev_mean	forms_slope	elev_sd	NA	NA	-27.2273	-14.1209	-13.2968	NA	NA	elev_mean*lake_area_m2	forms_slope*ORGANIC__pit	0
Picea_abies	common	0.264205	0.648337	0.80822	temp_mean	CLAY_SILICA__peak	precip_mean	CLAY_SILICA__pit	CLAY_SILICA__spur	12.7743	8.03428	7.84915	6.76613	5.86567	elev_mean	river_lngth_m	forms_pit	NA	NA	-12.3045	-9.64817	-8.35229	NA	NA	SILICA__spur*temp_mean	CLAY_SILICA__valley*CLAY_SILICA__hollow	precip_mean*temp_mean
Picea_sitchensis	common	0.184496	0.36209	0.71618	CLAY_SILICA__spur	CLAY_SILICA__hollow	CLAY_SILICA__pit	NA	NA	24.7915	18.8193	15.1507	NA	NA	elev_mean	NA	NA	NA	NA	-41.2385	NA	NA	NA	NA	CLAY_SILICA__hollow*elev_mean	CLAY_SILICA__spur*elev_mean	0
Pilosella_aurantiaca	common	0.149566	0.571571	0.76625	SILICA_CLAY__hollow	SILICA_CLAY__valley	SILICA_CLAY__slope	SILICA_CLAY__peak	CLAY_SILICA__spur	16.9378	12.6886	12.5888	12.4043	7.68944	elev_mean	SILICA_CLAY__spur	NA	NA	NA	-24.2722	-13.4188	NA	NA	NA	SILICA_CLAY__hollow*elev_mean	SILICA_CLAY__slope*elev_mean	0
Pilosella_officinarum	common	0.256909	0.372407	0.70317	forms_pit	CLAY_SILICA__spur	SILICA_CLAY__pit	CLAY_SILICA__pit	NA	45.379	23.7074	19.1055	11.8081	NA	NA	NA	NA	NA	NA	NA	NA	NA	NA	NA	CLAY_SILICA__spur*forms_pit	CLAY_SILICA__pit*CLAY_SILICA__spur	0
Pimpinella_saxifraga	common	0.151897	0.683986	0.83694	precip_mean	CLAY_SILICA__valley	SILICA_CLAY__footslope	SILICA_CLAY__slope	forms_spur	12.2079	12.0436	9.76468	5.82976	5.81401	forms_ridge	elev_mean	SILICA_CLAY__valley	river_lngth_m	NA	-8.64329	-8.51152	-8.25519	-5.49534	NA	temp_mean*precip_mean	temp_mean*elev_mean	precip_mean*elev_mean
Pinguicula_vulgaris	common	0.170479	0.417221	0.61394	slope_sd	precip_mean	CACARBONATE__slope	CLAY_SILICA__slope	BASIC__slope	9.10053	8.56847	8.06285	7.91558	6.91152	elev_mean	temp_mean	forms_valley	NA	NA	-8.92698	-7.00245	-6.2648	NA	NA	forms_slope*CLAY_SILICA__slope	forms_hollow*CACARBONATE__slope	forms_slope*river_lngth_m
Pinus_contorta	common	0.173998	0.490979	0.77112	precip_mean	CLAY_SILICA__peak	ORGANIC__pit	forms_pit	CLAY_SILICA__slope	22.675	19.5616	16.0912	13.6188	10.8367	slope_mean	NA	NA	NA	NA	-17.2167	NA	NA	NA	NA	precip_mean*CLAY_SILICA__slope	slope_mean*CLAY_SILICA__peak	0
Pinus_sylvestris	rare	0.423943	0.527638	0.7526	NA	NA	NA	NA	NA	NA	NA	NA	NA	NA	elev_mean	precip_mean	forms_slope	slope_mean	river_lngth_m	-54.0872	-12.1152	-11.2794	-10.6928	-8.1833	forms_slope*elev_mean	precip_mean*elev_mean	0
Plantago_lanceolata	common	0.305889	0.407007	0.70946	river_lngth_m	forms_pit	precip_mean	temp_mean	NA	13.0553	12.9155	12.6145	8.63791	NA	elev_mean	NA	NA	NA	NA	-52.7769	NA	NA	NA	NA	temp_mean*elev_mean	precip_mean*elev_mean	0
Plantago_major	common	0.340041	0.437216	0.77636	forms_pit	temp_mean	NA	NA	NA	17.4036	11.415	NA	NA	NA	elev_mean	precip_mean	NA	NA	NA	-57.871	-13.3104	NA	NA	NA	precip_mean*elev_mean	forms_pit*elev_mean	0
Plantago_maritima	common	0.109112	0.436027	0.72865	SILICA_CLAY__slope	forms_peak	MIXED__pit	NA	NA	22.5027	20.4545	15.4589	NA	NA	slope_mean	NA	NA	NA	NA	-41.5839	NA	NA	NA	NA	SILICA_CLAY__slope*slope_mean	slope_mean*MIXED__pit	0
Platanthera_chlorantha	rare	0.108738	0.838473	0.88499	SILICA__slope	SILICA_CLAY__pit	SILICA_CLAY__ridge	river_lngth_m	CLAY_SILICA__footslope	23.6259	13.0068	10.735	9.12737	8.30674	elev_mean	NA	NA	NA	NA	-9.40225	NA	NA	NA	NA	elev_mean*SILICA__slope	precip_mean*CLAY_SILICA__pit	SILICA_CLAY__ridge*CLAY_SILICA__footslope
Poa_annua	common	0.276197	0.434752	0.71022	CLAY_SILICA__pit	forms_pit	temp_mean	CLAY_SILICA__slope	forms_slope	9.18986	8.54355	8.47237	7.9949	7.66352	elev_mean	precip_mean	CLAY_SILICA__ridge	NA	NA	-35.4258	-4.91799	-4.78294	NA	NA	forms_pit*CLAY_SILICA__pit	forms_pit*elev_mean	CLAY_SILICA__pit*elev_mean
Poa_humilis	common	0.119974	0.333116	0.60383	CLAY_SILICA__valley	CLAY_SILICA__pit	NA	NA	NA	26.8021	24.0473	NA	NA	NA	elev_sd	CLAY_SILICA__hollow	NA	NA	NA	-31.2	-17.9505	NA	NA	NA	CLAY_SILICA__valley*CLAY_SILICA__pit	CLAY_SILICA__hollow*CLAY_SILICA__valley	0
Poa_nemoralis	common	0.199893	0.457785	0.74524	slope_sd	temp_mean	NA	NA	NA	22.8329	20.8559	NA	NA	NA	elev_mean	precip_mean	NA	NA	NA	-31.128	-25.1831	NA	NA	NA	slope_sd*elev_mean	temp_mean*elev_mean	0
Poa_pratensis_s.l.	common	0.126706	0.441486	0.69935	SILICA_CLAY__hollow	CLAY_SILICA__pit	CLAY_SILICA__slope	river_lngth_m	forms_pit	20.3592	17.3302	16.4039	11.0662	10.3854	elev_mean	NA	NA	NA	NA	-24.4551	NA	NA	NA	NA	SILICA_CLAY__hollow*CLAY_SILICA__pit	river_lngth_m*elev_mean	0
Poa_pratensis_s.s.	common	0.240039	0.495021	0.79825	SILICA_CLAY__pit	MGCARBONATE_SILICA_CLAY__spur	NA	NA	NA	35.5602	11.0532	NA	NA	NA	elev_mean	precip_mean	NA	NA	NA	-26.906	-26.4806	NA	NA	NA	precip_mean*SILICA_CLAY__pit	elev_mean*SILICA_CLAY__pit	0
Poa_trivialis	common	0.325845	0.470381	0.7915	CLAY_SILICA__pit	forms_pit	NA	NA	NA	17.1564	12.8411	NA	NA	NA	elev_mean	precip_mean	temp_mean	NA	NA	-32.5298	-23.6032	-13.8694	NA	NA	temp_mean*elev_mean	temp_mean*CLAY_SILICA__pit	0
Polemonium_caeruleum	common	0.0602218	0.526371	0.80401	CLAY_SILICA__valley	CLAY_SILICA__spur	SILICA_CLAY__hollow	CLAY_SILICA__peak	NA	22.9334	12.9859	11.5067	8.1342	NA	slope_mean	precip_mean	forms_spur	NA	NA	-25.8097	-13.0164	-5.61363	NA	NA	CLAY_SILICA__spur*slope_mean	slope_mean*precip_mean	0
Polygala_serpyllifolia	common	0.169052	0.279339	0.62216	temp_mean	CLAY_SILICA__spur	river_lngth_m	NA	NA	26.1929	17.6218	15.6826	NA	NA	elev_mean	NA	NA	NA	NA	-40.5027	NA	NA	NA	NA	temp_mean*elev_mean	CLAY_SILICA__spur*elev_mean	0
Polygala_vulgaris	common	0.120495	0.542499	0.64972	elev_sd	CLAY_SILICA_CACARBONATE__spur	CLAY_SILICA__slope	forms_spur	precip_mean	12.6692	10.9691	8.70978	8.46472	7.04079	CLAY_SILICA__peak	NA	NA	NA	NA	-5.27063	NA	NA	NA	NA	elev_sd*CLAY_SILICA__spur	precip_mean*SILICA__spur	forms_spur*CLAY_SILICA_CACARBONATE__spur
Polygonum_aviculare_agg.	common	0.0957529	0.481812	0.76593	CLAY_SILICA__pit	CLAY_SILICA__slope	CLAY_SILICA__hollow	forms_valley	NA	30.3441	18.8774	9.45119	6.98447	NA	river_lngth_m	forms_spur	NA	NA	NA	-28.9707	-5.37211	NA	NA	NA	river_lngth_m*CLAY_SILICA__pit	CLAY_SILICA__hollow*CLAY_SILICA__pit	0
Polygonum_aviculare_s.s.	common	0.278133	0.512511	0.82693	CLAY_SILICA__spur	SILICA_CLAY__pit	NA	NA	NA	23.2079	12.7478	NA	NA	NA	elev_mean	precip_mean	NA	NA	NA	-42.226	-21.8183	NA	NA	NA	precip_mean*elev_mean	CLAY_SILICA__spur*elev_mean	0
Polypodium_vulgare_s.s.	common	0.153184	0.324336	0.69863	BASIC__slope	temp_mean	NA	NA	NA	25.715	18.7626	NA	NA	NA	elev_mean	precip_mean	NA	NA	NA	-30.314	-25.2084	NA	NA	NA	elev_mean*BASIC__slope	temp_mean*elev_mean	0
Polystichum_aculeatum	common	0.24769	0.696909	0.84035	slope_mean	CLAY_SILICA__spur	SILICA__peak	CLAY_SILICA__ridge	slope_sd	27.2319	17.4786	11.2901	9.72673	8.57055	precip_mean	NA	NA	NA	NA	-18.0453	NA	NA	NA	NA	CLAY_SILICA_CACARBONATE__slope*slope_mean	CLAY_SILICA__spur*slope_mean	0
Polystichum_lonchitis	rare	0.399549	0.584558	0.82944	slope_sd	precip_mean	NA	NA	NA	31.5535	19.7332	NA	NA	NA	CLAY_SILICA_CACARBONATE__slope	ACID__slope	NA	NA	NA	-25.1277	-23.5857	NA	NA	NA	precip_mean*slope_sd	ACID__slope*slope_sd	0
Populus_tremula	common	0.460995	0.646574	0.83471	forms_spur	slope_sd	CLAY_SILICA__ridge	SILICA_CLAY__pit	temp_mean	12.7049	10.8257	8.23219	6.95464	5.96917	elev_mean	SILICA_CLAY__valley	precip_mean	NA	NA	-39.3095	-8.11956	-7.88437	NA	NA	slope_sd*elev_mean	SILICA_CLAY__valley*slope_sd	precip_mean*CLAY_SILICA__ridge
Populus_trichocarpa	common	0.286549	0.853277	0.93321	CLAY_SILICA__pit	lake_area_m2	forms_pit	NA	NA	19.092	14.9026	14.004	NA	NA	CLAY_SILICA__peak	CLAY_SILICA__slope	NA	NA	NA	-34.1559	-17.8455	NA	NA	NA	CLAY_SILICA__pit*CLAY_SILICA__slope	lake_area_m2*CLAY_SILICA__pit	0
Potamogeton_natans	common	0.158183	0.608308	0.85395	lake_area_m2	CLAY_SILICA__hollow	temp_mean	SILICA_CLAY__pit	forms_slope	42.2233	15.6898	15.6497	13.9235	12.5137	NA	NA	NA	NA	NA	NA	NA	NA	NA	NA	temp_mean*lake_area_m2	forms_slope*lake_area_m2	0
Potamogeton_polygonifolius	common	0.26424	0.445442	0.73582	temp_mean	CLAY_SILICA__slope	ORGANIC__pit	SILICA_CLAY__pit	lake_area_m2	17.0011	16.9408	13.5966	12.1251	10.8076	elev_mean	NA	NA	NA	NA	-19.4664	NA	NA	NA	NA	forms_pit*CLAY_SILICA__slope	lake_area_m2*temp_mean	0
Potentilla_anserina	common	0.284844	0.563983	0.85625	precip_mean	SILICA_CLAY__slope	SILICA_CLAY__pit	CLAY_SILICA__footslope	lake_area_m2	18.0059	15.8838	10.6917	9.8893	6.5841	elev_mean	NA	NA	NA	NA	-38.9452	NA	NA	NA	NA	precip_mean*elev_mean	SILICA_CLAY__slope*elev_mean	0
Potentilla_crantzii	rare	0.282724	0.607446	0.89711	CACARBONATE__slope	CACARBONATE__hollow	CLAY_SILICA_CACARBONATE__slope	ACID__slope	slope_mean	19.2576	16.3374	15.6632	14.0097	13.0477	NA	NA	NA	NA	NA	NA	NA	NA	NA	NA	slope_sd*slope_mean	CLAY_SILICA_CACARBONATE__slope*CACARBONATE__slope	0
Potentilla_erecta	common	0.216827	0.333971	0.62747	forms_spur	SILICA_CLAY__pit	temp_mean	precip_mean	river_lngth_m	11.7711	10.6429	9.04921	8.67669	6.93725	elev_mean	forms_ridge	NA	NA	NA	-41.9056	-11.0173	NA	NA	NA	temp_mean*elev_mean	forms_ridge*elev_mean	0
Potentilla_erecta_subsp._erecta	common	0.106589	0.743325	0.71926	forms_pit	SILICA_CLAY__slope	SILICA_CLAY__pit	NA	NA	30.9801	13.6547	4.80368	NA	NA	elev_mean	elev_sd	NA	NA	NA	-34.4538	-16.1078	NA	NA	NA	SILICA_CLAY__slope*elev_mean	elev_sd*forms_pit	0
Potentilla_sterilis	common	0.114742	0.585083	0.75306	CLAY_SILICA_CACARBONATE__spur	forms_pit	CACARBONATE__peak	slope_sd	CLAY_SILICA__ridge	10.4772	9.62097	8.31985	8.20676	7.35896	CLAY_SILICA__valley	precip_mean	forms_hollow	BASIC__valley	CLAY_SILICA_CACARBONATE__hollow	-8.73406	-6.56107	-6.48331	-5.57533	-4.38321	slope_sd*forms_pit	precip_mean*CLAY_SILICA__pit	CLAY_SILICA__valley*CLAY_SILICA__pit
Primula_veris	common	0.285721	0.746534	0.92574	SILICA_CLAY__slope	SILICA_CLAY__hollow	NA	NA	NA	9.60212	5.0283	NA	NA	NA	CLAY_SILICA__valley	elev_mean	precip_mean	NA	NA	-44.4015	-27.9716	-12.9964	NA	NA	precip_mean*elev_mean	CLAY_SILICA__valley*elev_mean	0
Primula_vulgaris	common	0.210016	0.47639	0.7539	slope_sd	CLAY_SILICA__spur	forms_pit	CLAY_SILICA__pit	NA	27.2234	17.353	14.7764	9.18358	NA	elev_mean	NA	NA	NA	NA	-31.4636	NA	NA	NA	NA	slope_sd*CLAY_SILICA__spur	slope_sd*elev_mean	0
Prunella_vulgaris	common	0.268077	0.441215	0.69005	river_lngth_m	temp_mean	precip_mean	slope_sd	forms_pit	10.2736	7.99708	7.60001	7.37754	7.37002	elev_mean	SILICA_CLAY__valley	NA	NA	NA	-33.593	-6.746	NA	NA	NA	precip_mean*elev_mean	SILICA_CLAY__hollow*elev_mean	slope_sd*elev_mean
Prunus_avium	common	0.170517	0.429143	0.79019	CLAY_SILICA__spur	temp_mean	NA	NA	NA	25.2121	16.3685	NA	NA	NA	elev_mean	precip_mean	NA	NA	NA	-36.4052	-22.0142	NA	NA	NA	CLAY_SILICA__spur*elev_mean	precip_mean*elev_mean	0
Prunus_padus	common	0.400793	0.547041	0.85997	forms_pit	NA	NA	NA	NA	24.2925	NA	NA	NA	NA	elev_mean	SILICA_CLAY__pit	precip_mean	CLAY_SILICA__footslope	NA	-39.5716	-13.8971	-12.178	-10.0608	NA	SILICA_CLAY__pit*forms_pit	CLAY_SILICA__footslope*forms_pit	0
Prunus_spinosa	common	0.122083	0.678617	0.85678	elev_sd	CLAY_SILICA__pit	NA	NA	NA	18.0988	16.9125	NA	NA	NA	elev_mean	precip_mean	slope_sd	NA	NA	-24.6602	-21.309	-19.0194	NA	NA	slope_sd*elev_mean	elev_sd*elev_mean	0
Pseudorchis_albida	rare	0.043461	0.596042	0.71398	forms_slope	SILICA_CLAY__valley	slope_sd	CLAY_SILICA__pit	SILICA_CLAY__pit	21.0545	18.589	18.2922	17.0849	9.89107	elev_mean	NA	NA	NA	NA	-15.0884	NA	NA	NA	NA	forms_slope*CLAY_SILICA__pit	forms_slope*slope_sd	0
Pseudotsuga_menziesii	common	0.279485	0.820184	0.91807	temp_mean	CLAY_SILICA__peak	slope_mean	CLAY_SILICA__pit	CLAY_SILICA__footslope	17.2565	9.56602	8.77932	8.04484	6.30425	elev_mean	precip_mean	forms_slope	NA	NA	-23.5362	-13.269	-7.4576	NA	NA	precip_mean*elev_mean	precip_mean*temp_mean	CLAY_SILICA__pit*temp_mean
Pteridium_aquilinum	common	0.406506	0.552888	0.81973	temp_mean	slope_mean	forms_spur	slope_sd	forms_pit	20.4063	17.2851	9.89079	6.26935	6.12451	elev_mean	precip_mean	CLAY_SILICA__spur	NA	NA	-25.9314	-4.39899	-3.69266	NA	NA	forms_spur*elev_mean	slope_mean*temp_mean	ACID__spur*elev_mean
Puccinellia_distans	common	0.0445279	0.541458	0.77697	ORGANIC__peak	MIXED__pit	CLAY_SILICA__peak	NA	NA	23.5422	20.5789	20.286	NA	NA	ORGANIC__spur	CLAY_SILICA__ridge	NA	NA	NA	-20.4271	-15.1658	NA	NA	NA	ORGANIC__peak*MIXED__pit	CLAY_SILICA__peak*MIXED__pit	0
Puccinellia_distans_subsp._distans	common	0.244915	0.597701	0.77151	forms_slope	CLAY_SILICA__peak	SILICA_CLAY__slope	NA	NA	21.1761	17.0908	16.4985	NA	NA	elev_sd	precip_mean	NA	NA	NA	-23.8496	-21.385	NA	NA	NA	elev_sd*forms_slope	elev_sd*SILICA_CLAY__slope	0
Pyrola_media	rare	0.274007	0.518001	0.72907	BASIC__slope	SILICA_CLAY__spur	ORGANIC__pit	CLAY_SILICA__hollow	forms_slope	9.63852	9.36024	7.55547	5.93344	4.1667	elev_mean	forms_pit	precip_mean	CLAY_SILICA__spur	elev_sd	-29.0829	-11.8957	-9.16238	-8.6251	-4.57955	forms_slope*BASIC__slope	SILICA_CLAY__spur*elev_mean	BASIC__slope*elev_mean
Pyrola_minor	common	0.341242	0.467005	0.75321	SILICA_CLAY__pit	ORGANIC__ridge	CLAY_SILICA__peak	NA	NA	28.5058	28.1688	15.275	NA	NA	elev_mean	NA	NA	NA	NA	-28.0504	NA	NA	NA	NA	CLAY_SILICA__peak*elev_mean	elev_mean*SILICA_CLAY__pit	0
Quercus	common	0.119701	0.511959	0.88968	slope_sd	slope_mean	temp_mean	NA	NA	35.1487	14.3224	10.956	NA	NA	elev_mean	NA	NA	NA	NA	-39.5729	NA	NA	NA	NA	elev_mean*slope_sd	temp_mean*slope_sd	0
Quercus_petraea	common	0.0462596	0.481692	0.84745	SILICA_CLAY__valley	SILICA_CLAY__pit	CLAY_SILICA__pit	temp_mean	NA	31.0073	23.5012	16.6727	11.2997	NA	elev_mean	NA	NA	NA	NA	-17.5191	NA	NA	NA	NA	SILICA_CLAY__valley*SILICA_CLAY__pit	elev_mean*temp_mean	0
Quercus_robur	common	0.240464	0.620388	0.89734	slope_sd	temp_mean	CLAY_SILICA__slope	SILICA_CLAY__pit	forms_peak	11.1565	10.53	7.7422	7.3903	6.50966	elev_mean	forms_valley	NA	NA	NA	-24.518	-3.91125	NA	NA	NA	slope_sd*elev_mean	slope_mean*elev_mean	lake_area_m2*temp_mean
Ranunculus_acris	common	0.23024	0.389836	0.6529	river_lngth_m	elev_sd	temp_mean	CLAY_SILICA__hollow	forms_hollow	15.8809	7.71972	7.50894	6.82284	6.20588	elev_mean	precip_mean	SILICA_CLAY__valley	NA	NA	-24.8557	-12.1003	-8.25988	NA	NA	CLAY_SILICA__slope*precip_mean	river_lngth_m*elev_mean	forms_hollow*precip_mean
Ranunculus_bulbosus	common	0.184066	0.508174	0.76957	forms_pit	CLAY_SILICA__pit	NA	NA	NA	25.596	20.6168	NA	NA	NA	elev_mean	SILICA_CLAY__pit	NA	NA	NA	-31.1467	-22.6405	NA	NA	NA	CLAY_SILICA__pit*elev_mean	forms_pit*SILICA_CLAY__pit	0
Ranunculus_flammula	common	0.225714	0.395713	0.6721	river_lngth_m	lake_area_m2	forms_pit	temp_mean	SILICA_CLAY__valley	17.7906	10.512	10.3846	7.06867	6.65118	elev_mean	CLAY_SILICA__pit	CLAY_SILICA__ridge	NA	NA	-35.062	-6.46384	-6.06712	NA	NA	river_lngth_m*elev_mean	CLAY_SILICA__pit*forms_pit	temp_mean*elev_mean
Ranunculus_hederaceus	common	0.0723698	0.634656	0.80397	forms_valley	CLAY_SILICA__hollow	CLAY_SILICA__spur	forms_spur	NA	34.7217	19.1947	17.0522	9.25168	NA	elev_mean	NA	NA	NA	NA	-19.7797	NA	NA	NA	NA	elev_mean*CLAY_SILICA__hollow	CLAY_SILICA__hollow*CLAY_SILICA__spur	0
Ranunculus_repens	common	0.346055	0.470144	0.75006	SILICA_CLAY__hollow	temp_mean	CLAY_SILICA__ridge	CLAY_SILICA__pit	river_lngth_m	8.23082	8.03254	6.64122	6.39351	5.96453	elev_mean	precip_mean	NA	NA	NA	-39.2348	-15.1965	NA	NA	NA	precip_mean*elev_mean	SILICA_CLAY__hollow*elev_mean	SILICA_CLAY__hollow*temp_mean
Rheum_x_rhabarbarum	common	0.152316	0.633289	0.84705	SILICA_CLAY__hollow	CLAY_SILICA__peak	forms_footslope	SILICA_CLAY__footslope	CLAY_SILICA__pit	18.8815	14.0393	10.402	8.57398	8.4523	slope_mean	precip_mean	SILICA_CLAY__slope	NA	NA	-20.7342	-14.6454	-4.27139	NA	NA	CLAY_SILICA__pit*SILICA_CLAY__hollow	slope_mean*SILICA_CLAY__footslope	CLAY_SILICA__peak*SILICA_CLAY__hollow
Rhinanthus_minor	common	0.221653	0.437826	0.68784	elev_sd	forms_pit	precip_mean	NA	NA	25.9522	25.4363	16.8718	NA	NA	elev_mean	NA	NA	NA	NA	-31.7397	NA	NA	NA	NA	precip_mean*elev_mean	elev_sd*precip_mean	0
Rhododendron_ponticum	common	0.206368	0.556525	0.78671	SILICA__valley	temp_mean	slope_sd	CLAY_SILICA__pit	forms_spur	19.4314	15.1759	12.6967	10.4899	4.26911	elev_mean	precip_mean	NA	NA	NA	-30.338	-5.79082	NA	NA	NA	slope_sd*temp_mean	CLAY_SILICA__pit*elev_mean	slope_sd*elev_mean
Ribes_nigrum	common	0.208072	0.623301	0.82969	CLAY_SILICA__peak	forms_hollow	CLAY_SILICA__ridge	SILICA_CLAY__hollow	SILICA__hollow	11.9182	8.01175	7.47819	5.29764	4.32313	precip_mean	elev_mean	elev_sd	forms_ridge	NA	-25.717	-21.993	-4.19438	-3.58602	NA	CLAY_SILICA__ridge*precip_mean	CLAY_SILICA__peak*precip_mean	forms_hollow*elev_mean
Ribes_rubrum	common	0.336652	0.544084	0.88226	forms_pit	NA	NA	NA	NA	15.7134	NA	NA	NA	NA	elev_mean	precip_mean	SILICA_CLAY__pit	NA	NA	-41.442	-34.7616	-8.08294	NA	NA	precip_mean*elev_mean	forms_pit*elev_mean	0
Ribes_sanguineum	common	0.223139	0.757839	0.83869	forms_hollow	CLAY_SILICA__peak	SILICA_CLAY__pit	CLAY_SILICA__ridge	NA	22.5429	15.9748	13.8205	10.3435	NA	elev_sd	precip_mean	NA	NA	NA	-19.1204	-18.198	NA	NA	NA	CLAY_SILICA__peak*precip_mean	forms_hollow*precip_mean	0
Ribes_spicatum	rare	0.311515	0.756327	0.83853	CLAY_SILICA__pit	CLAY_SILICA__shoulder	SILICA_CLAY__hollow	NA	NA	16.0882	14.1654	6.73554	NA	NA	precip_mean	elev_mean	NA	NA	NA	-33.5867	-29.4242	NA	NA	NA	SILICA_CLAY__hollow*precip_mean	elev_mean*precip_mean	0
Ribes_uva.crispa	common	0.257029	0.637943	0.85845	CLAY_SILICA__ridge	NA	NA	NA	NA	14.5264	NA	NA	NA	NA	elev_mean	precip_mean	CLAY_SILICA__peak	NA	NA	-35.7833	-30.2054	-19.4848	NA	NA	elev_mean*precip_mean	CLAY_SILICA__ridge*precip_mean	0
Rosa	common	0.294828	0.581955	0.83917	CLAY_SILICA__ridge	CLAY_SILICA__spur	slope_sd	forms_pit	SILICA_CLAY__pit	14.3988	13.9337	13.583	10.5924	9.98179	elev_mean	precip_mean	NA	NA	NA	-19.6357	-17.8747	NA	NA	NA	slope_sd*CLAY_SILICA__ridge	CLAY_SILICA__spur*precip_mean	0
Rosa_caesia_subsp._vosagiaca	common	0.163762	0.865421	0.82032	CLAY_SILICA__pit	CLAY_SILICA__spur	CLAY_SILICA__slope	temp_mean	NA	13.1621	12.218	8.91158	6.44635	NA	elev_sd	precip_mean	elev_mean	NA	NA	-28.6167	-16.5351	-14.1102	NA	NA	CLAY_SILICA__pit*CLAY_SILICA__spur	CLAY_SILICA__slope*temp_mean	0
Rosa_mollis_s.s.	common	0.0848892	0.668248	0.86814	CLAY_SILICA__ridge	CLAY_SILICA__pit	SILICA_CLAY__pit	SILICA_CLAY__peak	CLAY_SILICA__peak	19.7836	17.6459	15.2292	12.4425	3.92213	elev_mean	precip_mean	NA	NA	NA	-16.0929	-14.8838	NA	NA	NA	CLAY_SILICA__pit*CLAY_SILICA__ridge	SILICA_CLAY__peak*SILICA_CLAY__pit	0
Rosa_sherardii	common	0.123127	0.590052	0.704	elev_sd	CLAY_SILICA__peak	CLAY_SILICA__pit	CLAY_SILICA__footslope	NA	23.7511	17.5467	13.4388	8.03189	NA	elev_mean	NA	NA	NA	NA	-37.2315	NA	NA	NA	NA	elev_sd*elev_mean	CLAY_SILICA__footslope*elev_mean	0
Rubus_chamaemorus	common	0.360311	0.531485	0.82638	elev_mean	precip_mean	SILICA_CLAY__spur	CLAY_SILICA__hollow	ORGANIC__ridge	49.0953	9.91729	9.10282	6.49955	6.30351	temp_mean	NA	NA	NA	NA	-19.0815	NA	NA	NA	NA	SILICA_CLAY__spur*elev_mean	ORGANIC__ridge*elev_mean	0
Rubus_fruticosus_agg.	common	0.143367	0.523586	0.79137	temp_mean	forms_pit	slope_sd	precip_mean	CLAY_SILICA__ridge	22.7722	10.2963	9.83929	9.74673	9.22706	elev_mean	NA	NA	NA	NA	-23.1569	NA	NA	NA	NA	slope_sd*elev_mean	CLAY_SILICA__ridge*SILICA_CLAY__slope	precip_mean*elev_mean
Rubus_idaeus	common	0.333356	0.44567	0.7618	forms_pit	temp_mean	NA	NA	NA	21.7685	15.3429	NA	NA	NA	elev_mean	precip_mean	NA	NA	NA	-44.6771	-18.2116	NA	NA	NA	temp_mean*elev_mean	temp_mean*precip_mean	0
Rubus_saxatilis	common	0.179114	0.538926	0.76771	ACID__slope	slope_sd	SILICA__slope	SILICA__spur	CLAY_SILICA__pit	14.2735	12.2259	11.0134	10.483	7.58615	NA	NA	NA	NA	NA	NA	NA	NA	NA	NA	SILICA__slope*slope_sd	SILICA_CLAY__ridge*slope_sd	forms_slope*slope_sd
Rumex_acetosa	common	0.239775	0.356048	0.66755	river_lngth_m	precip_mean	temp_mean	BASIC__slope	NA	24.2408	18.2071	16.2172	15.7649	NA	elev_mean	NA	NA	NA	NA	-25.5699	NA	NA	NA	NA	BASIC__slope*elev_mean	precip_mean*elev_mean	0
Rumex_acetosa_subsp._acetosa	common	0.244368	0.433094	0.74197	CLAY_SILICA__ridge	CLAY_SILICA__slope	NA	NA	NA	18.855	18.6322	NA	NA	NA	precip_mean	elev_mean	elev_sd	NA	NA	-27.0155	-18.5797	-16.9177	NA	NA	elev_mean*CLAY_SILICA__slope	elev_sd*precip_mean	0
Rumex_acetosella	common	0.203352	0.397322	0.68897	forms_pit	CLAY_SILICA__pit	precip_mean	SILICA_CLAY__hollow	temp_mean	10.7612	10.2522	8.64803	7.98467	5.39817	elev_mean	CLAY_SILICA__ridge	slope_mean	SILICA_CLAY__valley	NA	-30.7412	-7.8185	-7.62713	-7.32776	NA	precip_mean*elev_mean	precip_mean*temp_mean	slope_mean*CLAY_SILICA__pit
Rumex_acetosella_subsp._acetosella	common	0.231777	0.450732	0.76263	CLAY_SILICA__ridge	SILICA_CLAY__pit	river_lngth_m	NA	NA	17.9482	15.8407	11.8395	NA	NA	precip_mean	elev_mean	elev_sd	NA	NA	-20.6048	-18.3198	-15.447	NA	NA	river_lngth_m*SILICA_CLAY__pit	elev_mean*precip_mean	0
Rumex_crispus	common	0.100382	0.568075	0.78655	SILICA_CLAY__valley	river_lngth_m	SILICA_CLAY__hollow	NA	NA	23.465	22.242	11.5228	NA	NA	elev_mean	SILICA_CLAY__footslope	NA	NA	NA	-25.9788	-16.7914	NA	NA	NA	river_lngth_m*elev_mean	SILICA_CLAY__valley*SILICA_CLAY__hollow	0
Rumex_crispus_subsp._crispus	common	0.158224	0.77344	0.78827	CLAY_SILICA__hollow	river_lngth_m	CLAY_SILICA__pit	SILICA_CLAY__hollow	SILICA_CLAY__pit	13.0907	10.5366	9.04506	8.75489	7.51303	elev_mean	slope_sd	precip_mean	NA	NA	-9.29974	-7.47316	-2.24736	NA	NA	CLAY_SILICA__spur*river_lngth_m	SILICA_CLAY__pit*slope_sd	CLAY_SILICA__pit*SILICA_CLAY__pit
Rumex_longifolius	common	0.303241	0.635345	0.7947	forms_pit	CLAY_SILICA__valley	CLAY_SILICA__spur	CLAY_SILICA__slope	forms_slope	9.62232	8.75515	7.85447	7.52774	5.73431	elev_mean	precip_mean	CLAY_SILICA__peak	slope_mean	CLAY_SILICA__pit	-18.6675	-10.7073	-8.19804	-8.0815	-5.1574	CLAY_SILICA__pit*forms_pit	precip_mean*elev_mean	CLAY_SILICA__spur*slope_mean
Rumex_longifolius_x_obtusifolius_._R._x_hybridus	common	0.314454	0.591017	0.85049	CLAY_SILICA__ridge	SILICA_CLAY__pit	NA	NA	NA	18.3693	11.6761	NA	NA	NA	precip_mean	elev_mean	slope_mean	NA	NA	-30.3293	-21.4831	-18.1422	NA	NA	slope_mean*precip_mean	CLAY_SILICA__ridge*elev_mean	0
Rumex_obtusifolius	common	0.342591	0.459287	0.78984	CLAY_SILICA__slope	CLAY_SILICA__pit	NA	NA	NA	12.9194	12.0406	NA	NA	NA	elev_mean	precip_mean	NA	NA	NA	-49.0893	-25.9507	NA	NA	NA	precip_mean*elev_mean	CLAY_SILICA__pit*CLAY_SILICA__slope	0
Sagina_maritima	common	0.114462	0.513278	0.72751	MIXED__pit	CLAY_SILICA__spur	SILICA_CLAY__slope	CLAY_SILICA__slope	CLAY_SILICA__pit	19.5987	18.3574	17.3913	14.2823	9.07563	precip_mean	NA	NA	NA	NA	-16.9685	NA	NA	NA	NA	CLAY_SILICA__spur*SILICA_CLAY__slope	CLAY_SILICA__slope*CLAY_SILICA__pit	0
Sagina_nodosa	common	0.0452258	0.353514	0.71955	CACARBONATE__spur	CLAY_SILICA__pit	CLAY_SILICA__spur	slope_sd	CACARBONATE__valley	30.0614	21.1432	20.1882	10.3953	5.59741	precip_mean	NA	NA	NA	NA	-12.6144	NA	NA	NA	NA	slope_sd*CLAY_SILICA__pit	CLAY_SILICA__spur*CACARBONATE__spur	0
Sagina_procumbens	common	0.211028	0.323624	0.66506	CLAY_SILICA__spur	forms_pit	CLAY_SILICA__pit	NA	NA	21.6376	20.8109	18.1159	NA	NA	elev_mean	NA	NA	NA	NA	-39.4356	NA	NA	NA	NA	forms_pit*elev_mean	CLAY_SILICA__pit*elev_mean	0
Sagina_procumbens_x_saginoides_._S._x_normaniana	rare	0.352483	0.846978	0.92584	elev_mean	slope_mean	forms_hollow	MIXED__slope	NA	40.3062	27.5372	23.843	8.31362	NA	NA	NA	NA	NA	NA	NA	NA	NA	NA	NA	elev_mean*slope_mean	forms_hollow*slope_mean	0
Sagina_saginoides	rare	0.244292	0.683253	0.91346	elev_mean	forms_hollow	ULTRABASIC__hollow	ULTRABASIC__peak	slope_mean	34.0159	19.9896	15.0266	14.3041	9.12606	NA	NA	NA	NA	NA	NA	NA	NA	NA	NA	slope_mean*forms_hollow	slope_mean*elev_mean	0
Salix_alba_x_euxina_._S._x_fragilis	common	0.491614	0.913922	0.94253	river_lngth_m	CLAY_SILICA__footslope	SILICA_CLAY__slope	temp_mean	NA	22.5225	20.357	16.7637	12.0191	NA	elev_mean	NA	NA	NA	NA	-28.3377	NA	NA	NA	NA	river_lngth_m*elev_mean	SILICA_CLAY__slope*elev_mean	0
Salix_aurita	common	0.144367	0.363029	0.61795	temp_mean	CLAY_SILICA__slope	river_lngth_m	SILICA__spur	forms_spur	14.9342	8.16468	7.82285	7.56752	7.21705	elev_mean	slope_mean	precip_mean	NA	NA	-16.9551	-5.83392	-4.90242	NA	NA	ORGANIC__peak*elev_mean	CLAY_SILICA__pit*forms_pit	temp_mean*elev_mean
Salix_aurita_x_cinerea_._S._x_multinervis	common	0.233114	0.394505	0.70716	CLAY_SILICA__slope	CLAY_SILICA__spur	SILICA_CLAY__pit	NA	NA	23.6245	17.1654	14.2118	NA	NA	elev_mean	precip_mean	NA	NA	NA	-27.8728	-17.1256	NA	NA	NA	precip_mean*CLAY_SILICA__slope	SILICA_CLAY__pit*CLAY_SILICA__slope	0
Salix_caprea	common	0.251716	0.441563	0.76075	SILICA_CLAY__pit	slope_sd	CLAY_SILICA__spur	CLAY_SILICA__ridge	NA	26.2527	20.3415	18.6266	17.7989	NA	precip_mean	NA	NA	NA	NA	-16.9804	NA	NA	NA	NA	CLAY_SILICA__ridge*slope_sd	CLAY_SILICA__ridge*precip_mean	0
Salix_caprea_subsp._caprea	common	0.0707948	0.726821	0.79435	SILICA_CLAY__pit	forms_hollow	CLAY_SILICA__ridge	CLAY_SILICA__spur	CLAY_SILICA__peak	22.4938	21.6423	13.6199	9.86676	7.29151	precip_mean	MIXED__pit	NA	NA	NA	-16.8531	-8.23268	NA	NA	NA	CLAY_SILICA__spur*forms_hollow	CLAY_SILICA__ridge*precip_mean	0
Salix_caprea_x_cinerea_._S._x_reichardtii	rare	0.123532	0.425745	0.73524	CLAY_SILICA__slope	SILICA_CLAY__peak	CLAY_SILICA__spur	NA	NA	52.7331	26.0709	9.74046	NA	NA	precip_mean	NA	NA	NA	NA	-11.4556	NA	NA	NA	NA	SILICA_CLAY__peak*CLAY_SILICA__slope	CLAY_SILICA__spur*CLAY_SILICA__slope	0
Salix_cinerea	common	0.17744	0.487493	0.78739	forms_pit	CLAY_SILICA__ridge	temp_mean	river_lngth_m	NA	16.3971	15.6356	13.6361	13.4677	NA	elev_mean	elev_sd	forms_footslope	NA	NA	-17.2428	-14.1607	-9.46	NA	NA	river_lngth_m*temp_mean	elev_sd*forms_pit	0
Salix_cinerea_subsp._oleifolia	common	0.125943	0.411867	0.72393	SILICA_CLAY__hollow	CLAY_SILICA__pit	precip_mean	NA	NA	20.4569	18.3798	12.4975	NA	NA	elev_mean	NA	NA	NA	NA	-48.6658	NA	NA	NA	NA	SILICA_CLAY__hollow*elev_mean	precip_mean*CLAY_SILICA__pit	0
Salix_herbacea	common	0.426179	0.714561	0.91445	elev_mean	slope_mean	slope_sd	precip_mean	NA	35.9453	20.6761	12.3498	6.63051	NA	temp_mean	NA	NA	NA	NA	-24.3982	NA	NA	NA	NA	precip_mean*slope_mean	slope_mean*elev_mean	0
Salix_lanata	rare	0.30795	0.810161	0.89246	slope_sd	BASIC__ridge	BASIC__slope	BASIC__spur	elev_sd	25.4751	19.0607	10.8089	9.50497	4.33307	forms_slope	temp_mean	forms_spur	NA	NA	-5.84734	-5.40708	-2.73983	NA	NA	BASIC__ridge*slope_sd	forms_slope*slope_mean	forms_spur*slope_sd
Salix_lapponum	rare	0.602088	0.768161	0.937	slope_sd	precip_mean	SILICA_CLAY__hollow	elev_mean	ORGANIC__slope	36.2073	23.9711	11.4021	8.45805	8.37108	NA	NA	NA	NA	NA	NA	NA	NA	NA	NA	precip_mean*slope_sd	SILICA_CLAY__hollow*slope_sd	elev_mean*slope_sd
Salix_myrsinifolia	common	0.0616321	0.406036	0.75521	slope_mean	SILICA_CLAY__ridge	INTERMEDIATE__pit	NA	NA	23.7772	12.1842	11.2444	NA	NA	CACARBONATE__pit	CLAY_SILICA_CACARBONATE__slope	NA	NA	NA	-27.2643	-25.5299	NA	NA	NA	SILICA_CLAY__ridge*slope_mean	SILICA_CLAY__ridge*INTERMEDIATE__pit	0
Salix_myrsinites	rare	0.2847	0.713253	0.87964	slope_mean	elev_sd	NA	NA	NA	33.6708	24.1126	NA	NA	NA	SILICA__spur	SILICA__hollow	NA	NA	NA	-22.0101	-20.2064	NA	NA	NA	elev_sd*slope_mean	SILICA__spur*slope_mean	0
Salix_phylicifolia	common	0.106748	0.387213	0.58591	forms_spur	forms_peak	CLAY_SILICA__pit	CLAY_SILICA__valley	CLAY_SILICA__footslope	26.4463	17.128	15.7324	15.1441	13.8328	NA	NA	NA	NA	NA	NA	NA	NA	NA	NA	CLAY_SILICA__valley*forms_spur	forms_spur*CLAY_SILICA__pit	0
Salix_repens	common	0.190009	0.407195	0.67918	CLAY_SILICA__slope	temp_mean	CLAY_SILICA_CACARBONATE__slope	SILICA_CLAY__slope	slope_mean	14.7824	13.1332	13.1329	12.2024	8.4786	precip_mean	elev_mean	NA	NA	NA	-9.93462	-9.2255	NA	NA	NA	slope_mean*CLAY_SILICA_CACARBONATE__slope	precip_mean*CLAY_SILICA__slope	SILICA_CLAY__pit*CLAY_SILICA__slope
Sambucus_nigra	common	0.226038	0.546697	0.82381	CLAY_SILICA__spur	forms_spur	NA	NA	NA	20.7628	13.684	NA	NA	NA	SILICA_CLAY__pit	elev_mean	precip_mean	NA	NA	-24.6016	-24.1906	-16.761	NA	NA	forms_spur*elev_mean	SILICA_CLAY__pit*CLAY_SILICA__spur	0
Sambucus_racemosa	common	0.235185	0.556015	0.8321	temp_mean	CLAY_SILICA__pit	forms_spur	SILICA_CLAY__hollow	CLAY_SILICA__peak	21.1635	19.3092	7.87991	5.93421	5.59445	elev_mean	SILICA_CLAY__pit	forms_pit	precip_mean	NA	-17.3281	-9.67503	-7.55794	-5.55757	NA	CLAY_SILICA__pit*temp_mean	forms_spur*temp_mean	SILICA_CLAY__hollow*elev_mean
Sanicula_europaea	common	0.267131	0.685629	0.79562	slope_sd	BASIC__slope	CLAY_SILICA__peak	CLAY_SILICA__ridge	NA	24.727	18.1629	16.0665	8.19587	NA	precip_mean	CLAY_SILICA__spur	NA	NA	NA	-23.4483	-9.39936	NA	NA	NA	slope_sd*precip_mean	CLAY_SILICA__ridge*precip_mean	0
Saussurea_alpina	common	0.350516	0.634156	0.89256	slope_sd	CLAY_SILICA__hollow	slope_mean	precip_mean	MIXED__hollow	36.2433	14.6196	14.6022	13.5115	6.97177	temp_mean	NA	NA	NA	NA	-14.0516	NA	NA	NA	NA	precip_mean*slope_sd	slope_mean*slope_sd	0
Saxifraga_aizoides	common	0.318263	0.418803	0.74296	CACARBONATE__slope	slope_sd	slope_mean	CACARBONATE__spur	NA	33.9365	28.0416	20.1664	17.8555	NA	NA	NA	NA	NA	NA	NA	NA	NA	NA	NA	slope_mean*slope_sd	CACARBONATE__slope*slope_sd	0
Saxifraga_hypnoides	rare	0.23234	0.569582	0.84435	MGCARBONATE_SILICA_CLAY__hollow	slope_sd	slope_mean	lake_area_m2	NA	32.1464	28.8825	27.22	11.751	NA	NA	NA	NA	NA	NA	NA	NA	NA	NA	NA	lake_area_m2*slope_sd	lake_area_m2*slope_mean	0
Saxifraga_oppositifolia	common	0.36074	0.647929	0.84357	slope_sd	elev_mean	SILICA__hollow	slope_mean	precip_mean	25.0655	12.3126	11.36	9.63047	9.24974	INTERMEDIATE__hollow	elev_sd	NA	NA	NA	-8.40533	-7.86885	NA	NA	NA	CACARBONATE__slope*slope_sd	elev_mean*SILICA__hollow	INTERMEDIATE__hollow*elev_mean
Saxifraga_spathularis_x_umbrosa_._S._x_urbium	common	0.107918	0.746778	0.84055	CLAY_SILICA__valley	MGCARBONATE_SILICA_CLAY__spur	SILICA_CLAY__slope	ORGANIC__footslope	SILICA_CLAY__pit	44.578	18.6988	11.8149	7.98745	7.02016	forms_valley	NA	NA	NA	NA	-9.90064	NA	NA	NA	NA	SILICA_CLAY__slope*CLAY_SILICA__valley	SILICA_CLAY__pit*CLAY_SILICA__valley	0
Saxifraga_stellaris	common	0.255852	0.413103	0.76754	elev_mean	slope_mean	precip_mean	NA	NA	37.8422	23.6592	22.6401	NA	NA	temp_mean	NA	NA	NA	NA	-15.8585	NA	NA	NA	NA	slope_mean*elev_mean	precip_mean*elev_mean	0
Scorzoneroides_autumnalis	common	0.128992	0.272009	0.60055	CLAY_SILICA__spur	forms_pit	NA	NA	NA	18.0823	18.0287	NA	NA	NA	elev_mean	CLAY_SILICA__peak	precip_mean	NA	NA	-30.519	-17.8015	-15.5685	NA	NA	forms_pit*elev_mean	forms_pit*CLAY_SILICA__peak	0
Scrophularia_nodosa	common	0.359451	0.635996	0.84079	slope_sd	temp_mean	SILICA_CLAY__peak	SILICA_CLAY__pit	CLAY_SILICA__pit	15.1851	9.85783	8.98323	8.94786	5.90033	forms_pit	elev_mean	NA	NA	NA	-25.9379	-25.1877	NA	NA	NA	slope_sd*elev_mean	temp_mean*forms_pit	0
Scutellaria_galericulata	common	0.168268	0.796773	0.89995	SILICA_CLAY__peak	CLAY_SILICA__pit	forms_pit	SILICA_CLAY__pit	NA	27.2679	22.1564	10.245	8.15379	NA	elev_mean	CLAY_SILICA__footslope	NA	NA	NA	-17.3505	-14.8264	NA	NA	NA	elev_mean*CLAY_SILICA__pit	SILICA_CLAY__pit*SILICA_CLAY__peak	0
Sedum_acre	common	0.104275	0.69135	0.87163	SILICA_CLAY__slope	CLAY_SILICA__valley	NA	NA	NA	32.6242	17.1867	NA	NA	NA	elev_mean	precip_mean	NA	NA	NA	-32.943	-17.2461	NA	NA	NA	precip_mean*elev_mean	CLAY_SILICA__valley*elev_mean	0
Sedum_rosea	common	0.393915	0.64736	0.91088	slope_sd	forms_hollow	precip_mean	slope_mean	elev_sd	31.5628	22.628	22.5318	15.1765	8.10083	NA	NA	NA	NA	NA	NA	NA	NA	NA	NA	precip_mean*slope_sd	forms_hollow*slope_sd	0
Selaginella_selaginoides	common	0.190945	0.314994	0.66494	slope_mean	CACARBONATE__slope	slope_sd	precip_mean	NA	32.7482	24.6237	23.5474	19.0807	NA	NA	NA	NA	NA	NA	NA	NA	NA	NA	NA	slope_sd*precip_mean	CACARBONATE__slope*slope_mean	0
Senecio_jacobaea	common	0.369257	0.476229	0.77891	temp_mean	forms_pit	NA	NA	NA	19.3846	17.7207	NA	NA	NA	elev_mean	precip_mean	NA	NA	NA	-47.965	-14.9297	NA	NA	NA	temp_mean*elev_mean	forms_pit*temp_mean	0
Senecio_sylvaticus	common	0.154963	0.637958	0.82068	forms_pit	SILICA_CLAY__spur	forms_spur	SILICA_CLAY__pit	NA	30.1722	17.8821	11.3275	8.00515	NA	elev_mean	temp_mean	NA	NA	NA	-23.6225	-8.99048	NA	NA	NA	temp_mean*elev_mean	SILICA_CLAY__spur*elev_mean	0
Senecio_viscosus	common	0.265749	0.632246	0.74713	SILICA_CLAY__hollow	CLAY_SILICA__footslope	forms_slope	SILICA_CLAY__pit	temp_mean	29.3898	18.5635	17.356	8.26232	7.76335	precip_mean	NA	NA	NA	NA	-18.6651	NA	NA	NA	NA	forms_slope*CLAY_SILICA__footslope	SILICA_CLAY__hollow*precip_mean	0
Senecio_vulgaris	common	0.192968	0.52567	0.79922	SILICA_CLAY__slope	CLAY_SILICA__spur	SILICA_CLAY__pit	NA	NA	12.8675	12.4741	6.69305	NA	NA	elev_mean	precip_mean	elev_sd	slope_mean	NA	-31.6654	-13.972	-12.7629	-9.56507	NA	SILICA_CLAY__slope*elev_mean	CLAY_SILICA__spur*elev_mean	0
Sibbaldia_procumbens	rare	0.405065	0.598719	0.90434	elev_mean	precip_mean	SILICA__ridge	temp_mean	NA	40.4618	32.3928	18.8862	8.25919	NA	NA	NA	NA	NA	NA	NA	NA	NA	NA	NA	temp_mean*elev_mean	elev_mean*precip_mean	0
Silene_acaulis	common	0.413235	0.677378	0.94118	elev_mean	slope_sd	slope_mean	elev_sd	NA	43.2678	25.1688	10.4937	9.07663	NA	temp_mean	NA	NA	NA	NA	-11.9931	NA	NA	NA	NA	temp_mean*slope_sd	slope_sd*elev_mean	0
Silene_dioica	common	0.093445	0.453529	0.75146	CLAY_SILICA__pit	CLAY_SILICA__slope	forms_valley	NA	NA	18.5626	18.1305	14.6303	NA	NA	precip_mean	forms_spur	NA	NA	NA	-35.4023	-13.2743	NA	NA	NA	CLAY_SILICA__pit*precip_mean	forms_spur*CLAY_SILICA__slope	0
Silene_flos.cuculi	common	0.228637	0.400307	0.73895	CLAY_SILICA__spur	CLAY_SILICA__slope	NA	NA	NA	22.2433	17.1265	NA	NA	NA	elev_mean	precip_mean	NA	NA	NA	-35.2632	-25.3669	NA	NA	NA	precip_mean*CLAY_SILICA__spur	elev_mean*CLAY_SILICA__slope	0
Silene_latifolia	common	0.284043	0.599905	0.83167	CLAY_SILICA__hollow	SILICA_CLAY__pit	SILICA_CLAY__slope	CLAY_SILICA__footslope	NA	24.4074	24.3893	14.2936	9.66373	NA	elev_mean	NA	NA	NA	NA	-27.2461	NA	NA	NA	NA	SILICA_CLAY__slope*elev_mean	CLAY_SILICA__hollow*CLAY_SILICA__footslope	0
Silene_uniflora	rare	0.254461	0.705039	0.93279	CLAY_SILICA__footslope	river_lngth_m	SILICA_CLAY__slope	NA	NA	17.7555	15.5195	13.1893	NA	NA	elev_mean	CLAY_SILICA__peak	NA	NA	NA	-29.8471	-23.6886	NA	NA	NA	SILICA_CLAY__slope*CLAY_SILICA__footslope	river_lngth_m*elev_mean	0
Sinapis_arvensis	rare	0.181882	0.621575	0.7936	SILICA_CLAY__spur	CLAY_SILICA__valley	CLAY_SILICA__spur	NA	NA	23.9589	22.2041	17.5043	NA	NA	precip_mean	NA	NA	NA	NA	-36.3328	NA	NA	NA	NA	SILICA_CLAY__spur*precip_mean	CLAY_SILICA__valley*CLAY_SILICA__spur	0
Solidago_virgaurea	common	0.196247	0.49321	0.69576	slope_sd	forms_pit	slope_mean	elev_sd	temp_mean	22.1624	8.33476	8.19523	8.13055	6.11769	CLAY_SILICA__hollow	precip_mean	elev_mean	NA	NA	-10.3919	-9.63929	-6.73734	NA	NA	CLAY_SILICA__hollow*slope_sd	forms_pit*precip_mean	SILICA__ridge*slope_sd
Sonchus_asper	common	0.180595	0.499278	0.77081	CLAY_SILICA__slope	CLAY_SILICA__spur	NA	NA	NA	13.3139	10.605	NA	NA	NA	elev_mean	CLAY_SILICA__pit	precip_mean	NA	NA	-40.5706	-17.9381	-17.5724	NA	NA	CLAY_SILICA__spur*CLAY_SILICA__pit	CLAY_SILICA__slope*elev_mean	0
Sorbus_aria_agg.	common	0.0516947	0.679271	0.85079	temp_mean	CLAY_SILICA__peak	forms_hollow	SILICA_CLAY__footslope	CLAY_SILICA__footslope	21.7851	20.2751	19.3419	6.96536	5.41298	elev_mean	NA	NA	NA	NA	-26.2195	NA	NA	NA	NA	forms_hollow*temp_mean	forms_hollow*SILICA_CLAY__footslope	0
Sorbus_aucuparia	common	0.296817	0.370859	0.6839	CLAY_SILICA__peak	temp_mean	NA	NA	NA	20.3659	12.1944	NA	NA	NA	elev_mean	precip_mean	NA	NA	NA	-38.2932	-29.1465	NA	NA	NA	CLAY_SILICA__peak*precip_mean	CLAY_SILICA__peak*elev_mean	0
Sparganium_angustifolium	common	0.150998	0.525687	0.77855	lake_area_m2	CLAY_SILICA__ridge	forms_slope	NA	NA	35.5018	23.9147	17.2443	NA	NA	precip_mean	NA	NA	NA	NA	-23.3392	NA	NA	NA	NA	forms_slope*lake_area_m2	precip_mean*lake_area_m2	0
Spergula_arvensis	rare	0.249111	0.557287	0.84595	river_lngth_m	CLAY_SILICA__ridge	NA	NA	NA	16.9688	9.52419	NA	NA	NA	elev_mean	elev_sd	NA	NA	NA	-49.4584	-24.0486	NA	NA	NA	river_lngth_m*elev_mean	CLAY_SILICA__ridge*elev_mean	0
Spergularia_marina	common	0.244069	0.540494	0.83141	CLAY_SILICA__spur	forms_pit	NA	NA	NA	17.3434	9.51533	NA	NA	NA	elev_mean	precip_mean	elev_sd	NA	NA	-32.6834	-24.1794	-16.2785	NA	NA	CLAY_SILICA__spur*elev_mean	CLAY_SILICA__spur*precip_mean	0
Spergularia_rubra	common	0.133476	0.672069	0.83751	SILICA_CLAY__slope	CLAY_SILICA__hollow	NA	NA	NA	15.7405	13.8599	NA	NA	NA	elev_mean	SILICA_CLAY__pit	precip_mean	temp_mean	NA	-26.1453	-16.0659	-14.304	-13.8844	NA	precip_mean*elev_mean	SILICA_CLAY__slope*elev_mean	0
Spiraea_agg.	common	0.314474	0.773604	0.88264	CLAY_SILICA__peak	CLAY_SILICA__ridge	SILICA_CLAY__hollow	SILICA_CLAY__slope	NA	20.0263	15.6823	14.9549	8.41725	NA	elev_mean	slope_sd	NA	NA	NA	-23.3999	-17.5194	NA	NA	NA	SILICA_CLAY__hollow*slope_sd	elev_mean*CLAY_SILICA__peak	0
Stachys_palustris	common	0.136429	0.576162	0.89227	CLAY_SILICA__pit	NA	NA	NA	NA	13.0074	NA	NA	NA	NA	elev_mean	forms_footslope	precip_mean	NA	NA	-55.3095	-16.4717	-15.2114	NA	NA	forms_footslope*CLAY_SILICA__pit	CLAY_SILICA__pit*elev_mean	0
Stachys_sylvatica	common	0.322556	0.709891	0.87004	slope_sd	forms_pit	NA	NA	NA	18.2769	16.6576	NA	NA	NA	precip_mean	elev_mean	NA	NA	NA	-35.9279	-29.1376	NA	NA	NA	slope_sd*elev_mean	elev_mean*precip_mean	0
Stellaria_alsine	common	0.217565	0.331358	0.68098	CLAY_SILICA__ridge	CLAY_SILICA__spur	NA	NA	NA	30.8428	13.6844	NA	NA	NA	precip_mean	elev_mean	NA	NA	NA	-27.765	-27.7078	NA	NA	NA	elev_mean*precip_mean	precip_mean*CLAY_SILICA__ridge	0
Stellaria_graminea	common	0.329305	0.433583	0.76296	temp_mean	NA	NA	NA	NA	21.2139	NA	NA	NA	NA	elev_mean	precip_mean	CLAY_SILICA__pit	NA	NA	-46.0662	-16.4945	-16.2253	NA	NA	precip_mean*elev_mean	CLAY_SILICA__pit*temp_mean	0
Stellaria_holostea	common	0.295309	0.482367	0.75962	CLAY_SILICA__spur	SILICA_CLAY__pit	CLAY_SILICA__pit	NA	NA	21.0487	20.7964	16.2293	NA	NA	precip_mean	elev_mean	NA	NA	NA	-21.1345	-20.7911	NA	NA	NA	CLAY_SILICA__spur*precip_mean	CLAY_SILICA__pit*CLAY_SILICA__spur	0
Stellaria_media_s.s.	common	0.330815	0.540474	0.80536	CLAY_SILICA__spur	CLAY_SILICA__pit	CLAY_SILICA__hollow	river_lngth_m	NA	7.51506	6.61516	5.63269	5.38552	NA	elev_mean	precip_mean	CLAY_SILICA__ridge	CLAY_SILICA__footslope	slope_mean	-46.4344	-9.47029	-6.78995	-6.62204	-5.5349	CLAY_SILICA__hollow*elev_mean	precip_mean*elev_mean	river_lngth_m*elev_mean
Succisa_pratensis	common	0.276221	0.417361	0.68226	river_lngth_m	temp_mean	slope_sd	CLAY_SILICA__spur	forms_pit	13.6007	13.4465	9.1922	5.64484	4.92046	elev_mean	CLAY_SILICA__pit	precip_mean	CLAY_SILICA__slope	NA	-34.6152	-6.87129	-6.22377	-5.485	NA	temp_mean*elev_mean	slope_sd*temp_mean	slope_sd*elev_mean
Symphoricarpos_albus	common	0.222054	0.712844	0.86555	CLAY_SILICA__ridge	CLAY_SILICA__footslope	CLAY_SILICA__peak	NA	NA	23.8974	9.2769	4.50813	NA	NA	elev_sd	elev_mean	precip_mean	NA	NA	-23.7638	-23.7359	-14.8179	NA	NA	precip_mean*elev_sd	CLAY_SILICA__ridge*elev_mean	0
Symphytum_asperum_x_officinale_._S._x_uplandicum	common	0.0688266	0.70044	0.74364	SILICA_CLAY__slope	CLAY_SILICA__spur	river_lngth_m	forms_spur	CLAY_SILICA__ridge	27.4801	16.4276	13.2757	12.2411	5.34205	precip_mean	elev_mean	NA	NA	NA	-15.7002	-9.53325	NA	NA	NA	elev_mean*river_lngth_m	SILICA_CLAY__slope*precip_mean	0
Symphytum_tuberosum	common	0.241478	0.703671	0.86119	CLAY_SILICA__pit	BASIC__valley	NA	NA	NA	17.5626	4.47027	NA	NA	NA	precip_mean	elev_mean	elev_sd	NA	NA	-30.0304	-28.7118	-19.2249	NA	NA	elev_sd*precip_mean	BASIC__valley*elev_mean	0
Tanacetum_parthenium	common	0.113965	0.616476	0.78084	CLAY_SILICA__slope	CLAY_SILICA__pit	SILICA_CLAY__hollow	CLAY_SILICA__valley	NA	21.9453	19.8034	15.6722	15.013	NA	slope_mean	NA	NA	NA	NA	-27.5661	NA	NA	NA	NA	slope_mean*SILICA_CLAY__hollow	slope_mean*CLAY_SILICA__valley	0
Tanacetum_vulgare	common	0.146067	0.593109	0.82477	CLAY_SILICA__peak	CLAY_SILICA__valley	SILICA_CLAY__spur	slope_mean	NA	28.0019	26.7009	18.2994	11.511	NA	elev_sd	NA	NA	NA	NA	-15.4868	NA	NA	NA	NA	SILICA_CLAY__spur*CLAY_SILICA__valley	SILICA_CLAY__spur*elev_sd	0
Taraxacum	common	0.159163	0.438777	0.66462	SILICA_CLAY__slope	forms_hollow	SILICA_CLAY__ridge	precip_mean	CLAY_SILICA_CACARBONATE__spur	19.6608	17.7169	17.4637	14.9848	12.5646	NA	NA	NA	NA	NA	NA	NA	NA	NA	NA	SILICA_CLAY__ridge*SILICA_CLAY__hollow	forms_hollow*precip_mean	0
Taraxacum_agg.	common	0.233412	0.36506	0.67599	CLAY_SILICA__pit	SILICA_CLAY__slope	forms_pit	temp_mean	NA	15.3439	14.7024	14.2499	11.8577	NA	elev_mean	precip_mean	NA	NA	NA	-31.6614	-12.1849	NA	NA	NA	CLAY_SILICA__pit*forms_pit	CLAY_SILICA__pit*elev_mean	0
Teesdalia_nudicaulis	rare	0.170126	0.787865	0.85944	SILICA_CLAY__slope	CLAY_SILICA__pit	CLAY_SILICA__valley	river_lngth_m	SILICA_CLAY__hollow	13.237	12.9096	12.4075	10.7538	7.53358	elev_sd	CLAY_SILICA__footslope	elev_mean	NA	NA	-17.9579	-13.9436	-11.2571	NA	NA	CLAY_SILICA__valley*elev_mean	CLAY_SILICA__pit*elev_mean	CLAY_SILICA__footslope*SILICA_CLAY__slope
Teucrium_scorodonia	common	0.383501	0.707665	0.8594	temp_mean	slope_sd	elev_sd	CLAY_SILICA__ridge	lake_area_m2	21.3045	20.4541	13.6472	4.14956	3.4119	elev_mean	CLAY_SILICA__valley	CLAY_SILICA__pit	NA	NA	-17.7048	-12.2509	-7.07701	NA	NA	slope_sd*elev_mean	slope_sd*temp_mean	elev_sd*slope_sd
Thalictrum_alpinum	common	0.232036	0.491104	0.83191	slope_sd	precip_mean	slope_mean	NA	NA	25.1765	24.1002	19.472	NA	NA	temp_mean	NA	NA	NA	NA	-31.2513	NA	NA	NA	NA	slope_sd*temp_mean	temp_mean*precip_mean	0
Thymus_polytrichus	common	0.201782	0.379763	0.64877	river_lngth_m	temp_mean	slope_mean	slope_sd	precip_mean	21.7599	11.9518	11.892	11.3421	10.7495	elev_mean	CLAY_SILICA__pit	NA	NA	NA	-16.999	-6.6399	NA	NA	NA	precip_mean*elev_mean	slope_mean*elev_mean	temp_mean*slope_sd
Tilia_cordata_x_platyphyllos_._T._x_europaea	common	0.118477	0.498991	0.77903	forms_spur	CLAY_SILICA__peak	CLAY_SILICA__pit	temp_mean	NA	26.0345	13.2023	13.1101	9.44928	NA	elev_mean	precip_mean	NA	NA	NA	-22.0695	-16.1342	NA	NA	NA	forms_spur*elev_mean	CLAY_SILICA__pit*forms_spur	0
Tofieldia_pusilla	common	0.302049	0.513264	0.77492	CACARBONATE__slope	slope_mean	CLAY_SILICA__spur	CLAY_SILICA_CACARBONATE__valley	SILICA__spur	13.6225	10.0188	9.60658	9.54044	7.66469	CACARBONATE__hollow	CLAY_SILICA_CACARBONATE__ridge	SILICA_CLAY__hollow	temp_mean	NA	-11.0389	-10.2673	-9.99615	-4.60018	NA	SILICA__spur*CLAY_SILICA__slope	CLAY_SILICA_CACARBONATE__ridge*slope_mean	SILICA__spur*CLAY_SILICA__spur
Trichophorum_cespitosum_s.l.	common	0.167084	0.458911	0.61829	river_lngth_m	elev_mean	precip_mean	slope_sd	ACID__spur	15.3143	14.3528	14.3299	11.3863	9.69329	temp_mean	CLAY_SILICA__spur	NA	NA	NA	-12.2822	-5.78529	NA	NA	NA	ACID__spur*river_lngth_m	slope_sd*precip_mean	temp_mean*precip_mean
Trichophorum_cespitosum_s.s.	rare	0.291855	0.547152	0.79409	SILICA_CLAY__ridge	ORGANIC__pit	CLAY_SILICA__slope	SILICA_CLAY__spur	NA	32.3349	30.7573	14.7254	8.82993	NA	slope_mean	NA	NA	NA	NA	-13.3525	NA	NA	NA	NA	SILICA_CLAY__ridge*ORGANIC__pit	CLAY_SILICA__slope*ORGANIC__pit	0
Trichophorum_cespitosum_x_germanicum_._T._x_foersteri	common	0.260477	0.43758	0.77088	CLAY_SILICA__spur	ORGANIC__pit	BASIC__slope	NA	NA	45.5688	19.8859	18.7424	NA	NA	elev_sd	NA	NA	NA	NA	-15.8029	NA	NA	NA	NA	CLAY_SILICA__spur*ORGANIC__pit	BASIC__slope*ORGANIC__pit	0
Trichophorum_germanicum	common	0.164794	0.469323	0.65571	slope_sd	forms_hollow	BASIC__slope	SILICA_CLAY__ridge	river_lngth_m	12.6384	11.1984	10.7949	9.6737	9.21043	CLAY_SILICA__hollow	ORGANIC__valley	NA	NA	NA	-10.7933	-8.16746	NA	NA	NA	SILICA_CLAY__ridge*BASIC__slope	SILICA_CLAY__ridge*slope_sd	CLAY_SILICA__peak*forms_hollow
Trientalis_europaea	common	0.239145	0.382987	0.67043	temp_mean	BASIC__slope	forms_hollow	SILICA_CLAY__pit	NA	23.8556	16.861	16.2757	16.099	NA	elev_mean	NA	NA	NA	NA	-26.9088	NA	NA	NA	NA	BASIC__slope*elev_mean	temp_mean*elev_mean	0
Trifolium_campestre	common	0.327577	0.615163	0.84421	temp_mean	SILICA_CLAY__slope	NA	NA	NA	13.5954	11.0715	NA	NA	NA	elev_mean	CLAY_SILICA__spur	precip_mean	NA	NA	-42.9813	-26.273	-6.07886	NA	NA	SILICA_CLAY__slope*elev_mean	CLAY_SILICA__spur*elev_mean	0
Trifolium_dubium	common	0.226803	0.657796	0.83236	SILICA_CLAY__slope	forms_pit	NA	NA	NA	21.1049	20.3518	NA	NA	NA	slope_mean	elev_mean	NA	NA	NA	-29.4151	-29.1282	NA	NA	NA	slope_mean*SILICA_CLAY__slope	forms_pit*elev_mean	0
Trifolium_medium	common	0.231126	0.515597	0.82776	precip_mean	CLAY_SILICA__pit	CLAY_SILICA__ridge	SILICA_CLAY__pit	CLAY_SILICA__spur	15.0362	13.1642	6.18496	6.13998	5.85063	elev_mean	slope_mean	NA	NA	NA	-31.4597	-10.395	NA	NA	NA	precip_mean*elev_mean	CLAY_SILICA__pit*elev_mean	CLAY_SILICA__spur*CLAY_SILICA__pit
Trifolium_pratense	common	0.29744	0.455187	0.77122	river_lngth_m	temp_mean	NA	NA	NA	18.3393	13.9292	NA	NA	NA	elev_mean	precip_mean	forms_pit	NA	NA	-36.7199	-18.5888	-12.4228	NA	NA	temp_mean*precip_mean	temp_mean*elev_mean	0
Trifolium_repens	common	0.29836	0.379902	0.70077	temp_mean	precip_mean	CLAY_SILICA__spur	NA	NA	16.9834	15.1361	10.8501	NA	NA	elev_mean	NA	NA	NA	NA	-57.0304	NA	NA	NA	NA	precip_mean*elev_mean	temp_mean*elev_mean	0
Triglochin_palustris	common	0.165426	0.353969	0.64721	slope_sd	CLAY_SILICA__spur	CLAY_SILICA__slope	CLAY_SILICA_CACARBONATE__slope	NA	22.1094	18.1453	17.969	16.0382	NA	elev_mean	NA	NA	NA	NA	-25.7381	NA	NA	NA	NA	CLAY_SILICA_CACARBONATE__slope*slope_sd	slope_sd*CLAY_SILICA__spur	0
Tripleurospermum_inodorum	common	0.33561	0.762851	0.8843	CLAY_SILICA__slope	CLAY_SILICA__valley	CLAY_SILICA__ridge	NA	NA	17.9741	17.3731	15.4081	NA	NA	precip_mean	elev_mean	CLAY_SILICA__peak	NA	NA	-21.6803	-15.5598	-12.0046	NA	NA	CLAY_SILICA__valley*CLAY_SILICA__ridge	CLAY_SILICA__ridge*CLAY_SILICA__slope	0
Trollius_europaeus	common	0.226504	0.51406	0.73312	slope_sd	forms_hollow	SILICA__spur	slope_mean	MIXED__valley	29.0782	14.4654	9.4118	6.91816	4.24134	temp_mean	CACARBONATE__hollow	elev_sd	NA	NA	-12.8458	-11.9907	-6.82234	NA	NA	forms_hollow*slope_sd	temp_mean*slope_sd	SILICA__spur*slope_sd
Tsuga_heterophylla	common	0.079287	0.782332	0.79458	forms_peak	SILICA_CLAY__pit	river_lngth_m	NA	NA	28.5697	27.2383	21.9083	NA	NA	precip_mean	NA	NA	NA	NA	-22.2837	NA	NA	NA	NA	river_lngth_m*SILICA_CLAY__pit	precip_mean*SILICA_CLAY__pit	0
Tussilago_farfara	common	0.289607	0.449434	0.73138	CLAY_SILICA__pit	forms_pit	river_lngth_m	CLAY_SILICA__spur	NA	19.9688	18.7457	18.4581	17.4837	NA	elev_mean	precip_mean	NA	NA	NA	-15.6075	-9.73631	NA	NA	NA	CLAY_SILICA__spur*CLAY_SILICA__pit	forms_pit*CLAY_SILICA__pit	0
Ulex_europaeus	common	0.276727	0.443711	0.77118	forms_pit	temp_mean	NA	NA	NA	21.2606	19.6121	NA	NA	NA	elev_mean	precip_mean	NA	NA	NA	-38.2038	-20.9234	NA	NA	NA	temp_mean*elev_mean	precip_mean*elev_mean	0
Ulmus_glabra	common	0.216329	0.52733	0.77091	CLAY_SILICA__ridge	CLAY_SILICA__spur	NA	NA	NA	16.2388	9.94827	NA	NA	NA	precip_mean	CLAY_SILICA__peak	CLAY_SILICA__footslope	forms_hollow	NA	-24.5808	-17.4779	-17.3563	-14.398	NA	forms_hollow*precip_mean	CLAY_SILICA__footslope*precip_mean	0
Urtica_dioica	common	0.400603	0.495611	0.76536	CLAY_SILICA__spur	CLAY_SILICA__pit	temp_mean	NA	NA	8.32183	7.91582	7.07216	NA	NA	elev_mean	precip_mean	CLAY_SILICA__ridge	NA	NA	-52.2454	-17.1841	-7.26074	NA	NA	precip_mean*elev_mean	CLAY_SILICA__spur*CLAY_SILICA__pit	0
Vaccinium_microcarpum	rare	0.272801	0.441254	0.69447	ORGANIC__pit	SILICA_CLAY__peak	lake_area_m2	SILICA_CLAY__pit	NA	33.1384	30.6334	12.116	9.02944	NA	precip_mean	NA	NA	NA	NA	-15.0828	NA	NA	NA	NA	SILICA_CLAY__peak*ORGANIC__pit	SILICA_CLAY__peak*precip_mean	0
Vaccinium_myrtillus	common	0.170633	0.414428	0.59768	forms_spur	forms_hollow	SILICA_CLAY__pit	forms_peak	ACID__spur	9.67019	9.23522	7.43323	7.23082	7.21385	elev_mean	forms_slope	temp_mean	forms_valley	NA	-13.0996	-7.97115	-7.20143	-6.11922	NA	BASIC__slope*ACID__spur	river_lngth_m*forms_hollow	BASIC__slope*elev_mean
Vaccinium_uliginosum	common	0.32648	0.560551	0.85198	elev_mean	elev_sd	precip_mean	slope_mean	forms_hollow	41.0136	10.7844	10.4394	8.37589	7.51602	temp_mean	NA	NA	NA	NA	-10.4354	NA	NA	NA	NA	temp_mean*elev_mean	forms_hollow*elev_mean	precip_mean*elev_mean
Vaccinium_vitis.idaea	common	0.222655	0.500955	0.63635	ORGANIC__peak	SILICA_CLAY__pit	elev_sd	forms_spur	precip_mean	9.15542	7.65565	7.24	6.89436	6.59896	elev_mean	CLAY_SILICA__slope	forms_valley	forms_ridge	NA	-18.4691	-9.23688	-7.87585	-6.25485	NA	forms_valley*precip_mean	elev_sd*precip_mean	river_lngth_m*elev_mean
Valeriana_officinalis	common	0.2791	0.426491	0.72761	CLAY_SILICA__pit	forms_pit	temp_mean	NA	NA	20.735	20.7088	18.8824	NA	NA	elev_mean	NA	NA	NA	NA	-39.6738	NA	NA	NA	NA	temp_mean*elev_mean	forms_pit*elev_mean	0
Verbascum_thapsus	common	0.301901	0.559539	0.80984	SILICA_CLAY__slope	SILICA_CLAY__pit	NA	NA	NA	30.1355	17.3679	NA	NA	NA	elev_mean	precip_mean	SILICA_CLAY__valley	NA	NA	-26.7452	-16.105	-9.64638	NA	NA	SILICA_CLAY__slope*elev_mean	SILICA_CLAY__pit*SILICA_CLAY__slope	0
Veronica_alpina	rare	0.392088	0.756653	0.95459	elev_mean	CLAY_SILICA__hollow	forms_hollow	slope_sd	elev_sd	31.0667	22.0016	16.2644	16.228	14.4393	NA	NA	NA	NA	NA	NA	NA	NA	NA	NA	CLAY_SILICA__hollow*elev_mean	slope_sd*forms_hollow	0
Veronica_arvensis	common	0.258	0.458371	0.78258	forms_pit	SILICA_CLAY__slope	NA	NA	NA	17.8358	17.7792	NA	NA	NA	elev_mean	precip_mean	NA	NA	NA	-34.4138	-29.9711	NA	NA	NA	forms_pit*precip_mean	SILICA_CLAY__slope*elev_mean	0
Veronica_beccabunga	common	0.19132	0.485921	0.77455	CLAY_SILICA__slope	CACARBONATE__spur	forms_pit	CLAY_SILICA__spur	CLAY_SILICA__pit	17.2822	14.8149	13.102	12.6845	10.3795	precip_mean	elev_mean	NA	NA	NA	-17.2553	-14.4815	NA	NA	NA	elev_mean*CACARBONATE__spur	CLAY_SILICA__slope*precip_mean	0
Veronica_chamaedrys	common	0.372089	0.494325	0.76317	SILICA_CLAY__hollow	river_lngth_m	CLAY_SILICA__spur	temp_mean	forms_pit	7.18448	6.40933	6.40782	5.90751	4.9461	elev_mean	precip_mean	CLAY_SILICA__pit	NA	NA	-50.5306	-9.53272	-5.04426	NA	NA	SILICA_CLAY__hollow*elev_mean	river_lngth_m*elev_mean	CLAY_SILICA__spur*river_lngth_m
Veronica_filiformis	common	0.156654	0.60695	0.87246	river_lngth_m	CLAY_SILICA__pit	CLAY_SILICA__peak	NA	NA	17.8047	17.1597	12.4468	NA	NA	elev_mean	precip_mean	NA	NA	NA	-29.5419	-23.0468	NA	NA	NA	CLAY_SILICA__pit*elev_mean	CLAY_SILICA__peak*CLAY_SILICA__pit	0
Veronica_fruticans	rare	0.45516	0.738351	0.94681	slope_sd	slope_mean	CACARBONATE__slope	ORGANIC__ridge	elev_sd	33.0384	32.429	18.0129	10.0004	6.51932	NA	NA	NA	NA	NA	NA	NA	NA	NA	NA	slope_mean*slope_sd	ORGANIC__ridge*slope_mean	0
Veronica_officinalis	common	0.243716	0.427762	0.67779	SILICA_CLAY__pit	temp_mean	BASIC__slope	CLAY_SILICA__pit	precip_mean	9.02976	8.87185	7.62944	7.26933	6.29525	elev_mean	CLAY_SILICA__valley	forms_hollow	NA	NA	-23.7298	-7.16938	-6.5574	NA	NA	precip_mean*CLAY_SILICA__slope	precip_mean*elev_mean	BASIC__slope*temp_mean
Veronica_scutellata	common	0.118172	0.483944	0.70258	river_lngth_m	forms_slope	forms_pit	CLAY_SILICA__slope	SILICA__pit	8.93258	8.38279	7.48354	6.10889	5.66065	elev_mean	elev_sd	slope_mean	precip_mean	NA	-23.7851	-7.90179	-5.55618	-5.31467	NA	SILICA__pit*elev_mean	river_lngth_m*elev_mean	forms_slope*elev_sd
Veronica_serpyllifolia	common	0.126607	0.351228	0.68187	forms_pit	CLAY_SILICA__spur	CLAY_SILICA__pit	NA	NA	22.4002	18.5525	15.9723	NA	NA	elev_mean	precip_mean	NA	NA	NA	-30.5906	-12.4845	NA	NA	NA	CLAY_SILICA__spur*elev_mean	CLAY_SILICA__spur*forms_pit	0
Veronica_serpyllifolia_subsp._humifusa	rare	0.17843	0.509637	0.80072	elev_mean	precip_mean	MIXED__valley	ULTRABASIC__peak	NA	23.5066	23.1632	17.7989	13.0073	NA	ULTRABASIC__slope	NA	NA	NA	NA	-22.524	NA	NA	NA	NA	ULTRABASIC__slope*elev_mean	MIXED__valley*precip_mean	0
Veronica_serpyllifolia_subsp._serpyllifolia	common	0.236595	0.495851	0.74631	SILICA_CLAY__pit	CLAY_SILICA__spur	CLAY_SILICA__ridge	NA	NA	21.6033	17.3018	15.9271	NA	NA	elev_mean	precip_mean	NA	NA	NA	-26.3879	-18.7799	NA	NA	NA	CLAY_SILICA__spur*elev_mean	CLAY_SILICA__spur*SILICA_CLAY__pit	0
Vicia_cracca	common	0.340451	0.572918	0.81903	CLAY_SILICA__ridge	SILICA_CLAY__slope	CLAY_SILICA__spur	SILICA_CLAY__pit	forms_slope	10.5165	9.91655	5.64456	4.90104	4.52791	elev_mean	elev_sd	slope_mean	NA	NA	-37.7781	-16.7323	-5.48437	NA	NA	SILICA_CLAY__slope*CLAY_SILICA__spur	forms_slope*elev_sd	CLAY_SILICA__ridge*elev_mean
Vicia_sativa	common	0.277984	0.612205	0.79591	SILICA_CLAY__slope	SILICA_CLAY__footslope	CLAY_SILICA__footslope	NA	NA	15.1828	11.5508	6.02064	NA	NA	elev_mean	slope_mean	precip_mean	elev_sd	NA	-23.5836	-20.3021	-12.2326	-11.1275	NA	SILICA_CLAY__slope*slope_mean	SILICA_CLAY__footslope*elev_mean	0
Vicia_sativa_subsp._nigra	common	0.0396407	0.642863	0.84752	SILICA_CLAY__slope	forms_spur	MIXED__pit	lake_area_m2	SILICA_CLAY__footslope	25.9064	22.1553	11.0344	6.10372	3.68076	elev_mean	slope_mean	NA	NA	NA	-26.5019	-4.61757	NA	NA	NA	elev_mean*SILICA_CLAY__slope	forms_spur*MIXED__pit	0
Vicia_sepium	common	0.209604	0.393593	0.7029	CLAY_SILICA__pit	CLAY_SILICA__spur	NA	NA	NA	37.3644	18.4159	NA	NA	NA	precip_mean	elev_mean	NA	NA	NA	-22.336	-21.8838	NA	NA	NA	CLAY_SILICA__spur*CLAY_SILICA__pit	precip_mean*CLAY_SILICA__pit	0
Vicia_sylvatica	common	0.266998	0.658595	0.80497	slope_sd	river_lngth_m	INTERMEDIATE__valley	SILICA__slope	SILICA__spur	23.4258	17.6143	15.2488	14.8023	14.1439	elev_mean	NA	NA	NA	NA	-14.765	NA	NA	NA	NA	SILICA__slope*slope_sd	river_lngth_m*INTERMEDIATE__valley	0
Vinca_minor	rare	0.233933	0.803687	0.94464	SILICA_CLAY__pit	MGCARBONATE_SILICA_CLAY__spur	CLAY_SILICA__peak	forms_ridge	SILICA_CLAY__hollow	18.1049	16.5855	16.0043	15.3493	13.822	elev_sd	NA	NA	NA	NA	-10.2088	NA	NA	NA	NA	forms_ridge*SILICA_CLAY__pit	forms_valley*SILICA_CLAY__pit	0
Viola_arvensis	common	0.285407	0.576104	0.91878	CLAY_SILICA__slope	temp_mean	NA	NA	NA	11.6357	10.1084	NA	NA	NA	elev_mean	precip_mean	NA	NA	NA	-48.8502	-29.4058	NA	NA	NA	temp_mean*CLAY_SILICA__slope	temp_mean*precip_mean	0
Viola_canina	rare	0.350642	0.687277	0.83764	SILICA_CLAY__valley	ORGANIC__slope	SILICA__slope	forms_slope	forms_valley	9.31358	7.08426	6.99283	5.75068	5.62732	elev_sd	elev_mean	slope_mean	SILICA_CLAY__pit	precip_mean	-17.4221	-10.2889	-6.61271	-5.26848	-2.91364	SILICA__valley*elev_sd	SILICA__slope*elev_sd	ORGANIC__slope*elev_mean
Viola_lutea	common	0.202348	0.559407	0.74482	river_lngth_m	CLAY_SILICA_CACARBONATE__slope	CLAY_SILICA__valley	forms_valley	CLAY_SILICA__spur	12.715	12.0598	11.2692	9.1464	8.4397	elev_mean	NA	NA	NA	NA	-14.4289	NA	NA	NA	NA	forms_valley*river_lngth_m	forms_pit*river_lngth_m	CLAY_SILICA__valley*forms_valley
Viola_palustris	common	0.148469	0.391755	0.60791	forms_hollow	BASIC__slope	river_lngth_m	forms_slope	slope_sd	11.6097	10.0684	9.49514	8.97299	7.96378	elev_mean	elev_sd	NA	NA	NA	-16.5246	-10.0338	NA	NA	NA	BASIC__slope*elev_mean	ORGANIC__pit*BASIC__slope	ORGANIC__pit*elev_mean
Viola_riviniana	common	0.267544	0.406374	0.67351	temp_mean	slope_sd	SILICA_CLAY__pit	forms_spur	SILICA_CLAY__valley	10.568	9.50554	7.82533	6.98588	6.40393	elev_mean	precip_mean	forms_hollow	NA	NA	-32.391	-6.96855	-5.37084	NA	NA	forms_spur*elev_mean	temp_mean*elev_mean	slope_sd*elev_mean
Viola_tricolor	rare	0.10873	0.604315	0.78347	CLAY_SILICA__ridge	CLAY_SILICA__peak	SILICA_CLAY__valley	SILICA_CLAY__pit	forms_pit	9.55613	8.70751	8.4092	8.19672	7.2897	precip_mean	slope_mean	elev_mean	NA	NA	-9.02657	-5.45393	-5.07645	NA	NA	SILICA_CLAY__valley*CLAY_SILICA__ridge	CLAY_SILICA__ridge*SILICA_CLAY__pit	slope_mean*CLAY_SILICA__pit
Viola_tricolor_subsp._tricolor	rare	0.163675	0.656683	0.85003	CLAY_SILICA__ridge	CLAY_SILICA__pit	lake_area_m2	CLAY_SILICA__peak	forms_ridge	24.687	17.048	13.8479	8.74879	8.4267	elev_mean	precip_mean	NA	NA	NA	-21.2217	-6.01985	NA	NA	NA	CLAY_SILICA__ridge*CLAY_SILICA__pit	lake_area_m2*elev_mean	0

## Sheet: Pivot_tables
DOMINANT PREDICTORS ACROSS SDMs
SOURCE						MINERAL
Dominant NEGATIVE variable						Dominant NEGATIVE variable
Common_or_Rare	rare					Common_or_Rare	rare
Row Labels	Count of BRT_1st_pred_neg	Count of BRT_1st_pred_neg2	Average of BRT_1st_val_neg			Row Labels	Count of BRT_1st_pred_neg	Count of BRT_1st_pred_neg2	Average of BRT_1st_val_neg
elev_mean	8	0.109589	-29.2012			ACID__slope	1	0.0133333	-11.3312
elev_sd	1	0.0136986	-15.7381			BASIC__valley	1	0.0133333	-26.7591
forms_slope	1	0.0136986	-20.2665			CACARBONATE__hollow	2	0.0266667	-20.9584
IGN_INTRUSIVE___slope	1	0.0136986	-6.74658			CACARBONATE__pit	1	0.0133333	-21.5017
IGN_INTRUSIVE___valley	1	0.0136986	-30.8056			CACARBONATE__spur	2	0.0266667	-11.6326
MET_SED_GENERIC___hollow	1	0.0136986	-27.8053			CLAY_SILICA__hollow	1	0.0133333	-3.89177
MET_SED_GENERIC___ridge	1	0.0136986	-14.031			CLAY_SILICA_CACARBONATE__slope	1	0.0133333	-25.1277
MET_SED_GENERIC___slope	3	0.0410959	-25.8422			elev_mean	13	0.173333	-27.8935
MET_SED_GENERIC___valley	1	0.0136986	-19.2254			elev_sd	3	0.04	-15.1963
precip_mean	14	0.191781	-20.0436			forms_peak	2	0.0266667	-14.5854
SED_ALLUVIAL___hollow	1	0.0136986	-29.741			forms_pit	1	0.0133333	-13.3312
SED_ALLUVIAL___slope	1	0.0136986	-25.6306			forms_slope	1	0.0133333	-5.84734
SED_ALLUVIAL_FAN____spur	1	0.0136986	-6.821			MIXED__hollow	1	0.0133333	-6.20507
SED_GLACIOFLUVIAL___valley	1	0.0136986	-12.3644			precip_mean	13	0.173333	-19.1551
SED_MIRE_OR_BOG___ridge	1	0.0136986	-4.71912			river_lngth_m	1	0.0133333	-9.34528
slope_mean	4	0.0547945	-14.3404			SILICA__spur	1	0.0133333	-22.0101
slope_sd	1	0.0136986	-5.64172			slope_mean	2	0.0266667	-19.5619
temp_mean	12	0.164384	-16.7654			temp_mean	11	0.146667	-17.9365
NA	19	0.260274	#DIV/0!			ULTRABASIC__slope	2	0.0266667	-22.8801
Grand Total	73	1	-19.8116			NA	15	0.2	#DIV/0!
						Grand Total	75	1	-19.6518
SOURCE						MINERAL
Dominant POSITIVE variable						Dominant POSITIVE variable
Common_or_Rare	rare					Common_or_Rare	rare
Row Labels	Count of BRT_1st_pred_pos	Count of BRT_1st_pred_pos2	Average of BRT_1st_val_pos			Row Labels	Count of BRT_1st_pred_pos	Count of BRT_1st_pred_pos2	Average of BRT_1st_val_pos
elev_mean	9	0.123288	41.1422			BASIC__slope	4	0.0533333	27.6786
forms_hollow	1	0.0136986	7.36323			CACARBONATE__slope	7	0.0933333	27.3003
forms_peak	1	0.0136986	21.2661			CACARBONATE__spur	1	0.0133333	38.652
forms_valley	2	0.0273973	20.8643			CACARBONATE_CLAY_SILICA__hollow	1	0.0133333	37.3611
IGN_INTRUSIVE___slope	2	0.0273973	13.8705			CACARBONATE_CLAY_SILICA__slope	2	0.0266667	25.8432
IGN_INTRUSIVE___valley	1	0.0136986	38.988			CLAY_SILICA__footslope	1	0.0133333	17.7555
lake_area_m2	2	0.0273973	30.9445			CLAY_SILICA__hollow	1	0.0133333	6.87452
MET_IGN_INTRUSIVE___hollow	1	0.0136986	30.2772			CLAY_SILICA__pit	4	0.0533333	30.3712
MET_IGN_INTRUSIVE___spur	1	0.0136986	26.538			CLAY_SILICA__ridge	4	0.0533333	18.7127
MET_SED_GENERIC___hollow	5	0.0684932	23.5883			CLAY_SILICA__slope	2	0.0266667	44.8007
MET_SED_GENERIC___ridge	1	0.0136986	33.4785			CLAY_SILICA__spur	1	0.0133333	14.8309
MET_SED_GENERIC___slope	3	0.0410959	20.3713			CLAY_SILICA__valley	2	0.0266667	26.7327
MET_SED_GENERIC___spur	2	0.0273973	24.4843			elev_mean	16	0.213333	34.6212
MET_SED_GENERIC___valley	4	0.0547945	26.1566			forms_hollow	1	0.0133333	29.9589
SED_ALLUVIAL___hollow	1	0.0136986	23.2757			forms_pit	1	0.0133333	20.7615
SED_ALLUVIAL___pit	2	0.0273973	34.3855			forms_slope	1	0.0133333	21.0545
SED_ALLUVIAL___ridge	1	0.0136986	32.9639			lake_area_m2	1	0.0133333	31.8524
SED_ALLUVIAL___slope	1	0.0136986	21.2888			MGCARBONATE_SILICA_CLAY__hollow	1	0.0133333	32.1464
SED_ALLUVIAL___spur	4	0.0547945	23.0065			ORGANIC__pit	1	0.0133333	33.1384
SED_ALLUVIAL___valley	2	0.0273973	39.7827			precip_mean	1	0.0133333	29.1936
SED_ALLUVIAL_FAN____valley	1	0.0136986	11.6516			river_lngth_m	1	0.0133333	16.9688
SED_ALLUVIAL_TERRACE____spur	1	0.0136986	24.2809			SILICA__slope	1	0.0133333	23.6259
SED_GLACIGENIC___peak	1	0.0136986	24.2747			SILICA_CLAY__hollow	1	0.0133333	27.0659
SED_GLACIGENIC___ridge	2	0.0273973	16.7458			SILICA_CLAY__peak	3	0.04	27.0653
SED_GLACIGENIC___slope	1	0.0136986	34.4627			SILICA_CLAY__pit	1	0.0133333	18.1049
SED_GLACIGENIC___spur	1	0.0136986	26.7831			SILICA_CLAY__ridge	1	0.0133333	32.3349
SED_GLACIGENIC___valley	3	0.0410959	18.8043			SILICA_CLAY__slope	1	0.0133333	13.237
SED_GLACIOFLUVIAL___peak	4	0.0547945	24.9735			SILICA_CLAY__spur	2	0.0266667	28.8629
SED_GLACIOFLUVIAL___ridge	1	0.0136986	8.30217			SILICA_CLAY__valley	1	0.0133333	9.31358
SED_GLACIOFLUVIAL___slope	1	0.0136986	25.0931			slope_mean	3	0.04	34.1567
SED_MIRE_OR_BOG___pit	1	0.0136986	24.4962			slope_sd	5	0.0666667	31.0258
SED_MIRE_OR_BOG___ridge	1	0.0136986	17.4562			ULTRABASIC__peak	1	0.0133333	41.0562
SED_WEATHERING___slope	1	0.0136986	22.1177			NA	1	0.0133333	#DIV/0!
slope_mean	2	0.0273973	33.599			Grand Total	75	1	28.9007
slope_sd	5	0.0684932	32.4091
temp_mean	1	0.0136986	27.6227
Grand Total	73	1	27.064
INTERACTIONS						INTERACTIONS
Common_or_Rare	rare					Common_or_Rare	rare
Row Labels	Count of BRT_int_1st					Row Labels	Count of BRT_int_1st
elev_mean*forms_hollow	1					ACID__hollow*elev_mean	1
elev_mean*MET_SED_GENERIC___hollow	2					ACID__hollow*lake_area_m2	1
elev_mean*precip_mean	1					ACID__spur*elev_mean	1
elev_sd*precip_mean	1					BASIC__ridge*BASIC__slope	1
elev_sd*SED_WEATHERING___slope	1					BASIC__ridge*slope_sd	1
forms_hollow*elev_mean	1					CACARBONATE__slope*CACARBONATE_CLAY_SILICA__slope	1
forms_hollow*MET_SED_GENERIC___slope	1					CACARBONATE_CLAY_SILICA__hollow*CACARBONATE__spur	1
forms_hollow*SED_ALLUVIAL_TERRACE____spur	1					CACARBONATE_CLAY_SILICA__hollow*CLAY_SILICA__pit	1
forms_hollow*SED_GLACIGENIC___slope	2					CLAY_SILICA__hollow*elev_mean	1
forms_peak*SED_RESIDUAL___peak	1					CLAY_SILICA__hollow*temp_mean	1
forms_slope*SED_ALLUVIAL_TERRACE____spur	1					CLAY_SILICA__pit*BASIC__slope	1
forms_valley*MET_SED_GENERIC___hollow	1					CLAY_SILICA__pit*CLAY_SILICA__hollow	1
IGN_INTRUSIVE___hollow*elev_mean	1					CLAY_SILICA__pit*CLAY_SILICA__spur	1
IGN_INTRUSIVE___hollow*lake_area_m2	1					CLAY_SILICA__pit*elev_mean	1
IGN_INTRUSIVE___spur*MET_IGN_INTRUSIVE___spur	1					CLAY_SILICA__ridge*CLAY_SILICA__pit	1
MET_IGN_INTRUSIVE___spur*elev_mean	1					CLAY_SILICA__spur*CLAY_SILICA__pit	1
MET_SED_GENERIC___hollow*elev_mean	1					CLAY_SILICA__valley*CLAY_SILICA__pit	1
MET_SED_GENERIC___hollow*precip_mean	1					CLAY_SILICA__valley*elev_mean	1
MET_SED_GENERIC___pit*MET_SED_GENERIC___slope	1					elev_mean*precip_mean	1
MET_SED_GENERIC___slope*elev_mean	1					elev_mean*SILICA__slope	1
MET_SED_GENERIC___slope*MET_SED_GENERIC___hollow	1					elev_mean*SILICA_CLAY__peak	1
MET_SED_GENERIC___valley*elev_mean	2					elev_mean*slope_mean	1
MET_SED_GENERIC___valley*slope_mean	1					elev_sd*CLAY_SILICA__spur	1
MET_SED_GENERIC___valley*temp_mean	1					elev_sd*slope_mean	1
precip_mean*forms_peak	1					forms_hollow*elev_mean	1
precip_mean*forms_slope	1					forms_hollow*precip_mean	1
precip_mean*SED_ALLUVIAL___spur	1					forms_hollow*SILICA_CLAY__hollow	1
precip_mean*SED_RESIDUAL___slope	1					forms_peak*MIXED__peak	1
precip_mean*slope_sd	2					forms_ridge*SILICA_CLAY__pit	1
precip_mean*temp_mean	1					forms_slope*BASIC__slope	1
river_lngth_m*SED_ALLUVIAL___pit	1					forms_slope*CACARBONATE__hollow	1
river_lngth_m*SED_GLACIOFLUVIAL___slope	1					forms_slope*CLAY_SILICA__pit	1
river_lngth_m*slope_mean	1					forms_slope*elev_mean	1
SED_ALLUVIAL___hollow*SED_ALLUVIAL___spur	1					lake_area_m2*slope_sd	1
SED_ALLUVIAL___ridge*elev_mean	1					precip_mean*CACARBONATE__spur	1
SED_ALLUVIAL___ridge*SED_GLACIOFLUVIAL___hollow	1					precip_mean*elev_mean	1
SED_ALLUVIAL___slope*SED_ALLUVIAL___valley	1					precip_mean*slope_sd	2
SED_ALLUVIAL___slope*SED_GLACIGENIC___valley	1					river_lngth_m*CLAY_SILICA__slope	1
SED_ALLUVIAL___spur*precip_mean	1					river_lngth_m*elev_mean	1
SED_ALLUVIAL_TERRACE____peak*SED_GLACIOFLUVIAL___pit	1					river_lngth_m*slope_mean	2
SED_GLACIGENIC___hollow*elev_mean	1					river_lngth_m*slope_sd	1
SED_GLACIGENIC___hollow*temp_mean	1					SILICA__peak*precip_mean	1
SED_GLACIGENIC___ridge*SED_ALLUVIAL___hollow	1					SILICA__valley*elev_sd	1
SED_GLACIGENIC___ridge*SED_ALLUVIAL___pit	2					SILICA_CLAY__hollow*CLAY_SILICA__pit	1
SED_GLACIGENIC___valley*slope_mean	1					SILICA_CLAY__hollow*precip_mean	1
SED_GLACIOFLUVIAL___peak*SED_GLACIGENIC___slope	1					SILICA_CLAY__peak*CLAY_SILICA__slope	1
SED_GLACIOFLUVIAL___pit*forms_valley	1					SILICA_CLAY__peak*ORGANIC__pit	1
SED_GLACIOFLUVIAL___pit*SED_GLACIOFLUVIAL___peak	1					SILICA_CLAY__peak*SILICA_CLAY__pit	1
SED_GLACIOFLUVIAL___ridge*SED_ALLUVIAL___ridge	1					SILICA_CLAY__ridge*ORGANIC__pit	1
SED_GLACIOFLUVIAL___ridge*SED_MIRE_OR_BOG___pit	1					SILICA_CLAY__slope*CLAY_SILICA__footslope	1
SED_GLACIOFLUVIAL___slope*SED_ALLUVIAL___ridge	1					SILICA_CLAY__slope*elev_mean	1
SED_GLACIOFLUVIAL___spur*MET_IGN_INTRUSIVE___hollow	1					SILICA_CLAY__spur*precip_mean	1
SED_GLACIOFLUVIAL___valley*SED_GLACIGENIC___peak	1					SILICA_CLAY__spur*temp_mean	1
SED_MIRE_OR_BOG___ridge*MET_SED_GENERIC___pit	1					SILICA_CLAY__valley*CLAY_SILICA__ridge	1
SED_WEATHERING___hollow*slope_sd	1					slope_mean*elev_mean	1
SED_WEATHERING___slope*elev_sd	1					slope_mean*forms_hollow	1
slope_mean*elev_mean	1					slope_mean*SILICA__valley	1
slope_mean*MET_SED_GENERIC___hollow	1					slope_mean*slope_sd	1
slope_mean*MET_SED_GENERIC___spur	1					slope_sd*CACARBONATE__slope	1
slope_sd*elev_mean	1					slope_sd*elev_mean	2
slope_sd*MET_SED_GENERIC___hollow	1					slope_sd*INTERMEDIATE__hollow	1
slope_sd*SED_GLACIGENIC___slope	1					slope_sd*slope_mean	2
temp_mean*elev_mean	2					temp_mean*BASIC__slope	1
temp_mean*forms_spur	1					temp_mean*CACARBONATE__slope	1
temp_mean*MET_SED_GENERIC___ridge	1					temp_mean*CLAY_SILICA__pit	1
temp_mean*precip_mean	1					temp_mean*elev_mean	3
temp_mean*SED_ALLUVIAL___pit	1					temp_mean*precip_mean	1
Grand Total	73					ULTRABASIC__slope*elev_mean	1
						ULTRABASIC__slope*slope_mean	1
						Grand Total	75
INTERACTIONS						INTERACTIONS
Common_or_Rare	common					Common_or_Rare	common
Row Labels	Count of BRT_int_2nd					Row Labels	Count of BRT_int_2nd
elev_mean*forms_valley	1					ACID__pit*elev_mean	1
elev_mean*lake_area_m2	2					ACID__pit*temp_mean	1
elev_mean*MET_SED_GENERIC___hollow	1					ACID__ridge*elev_mean	1
elev_mean*precip_mean	3					ACID__slope*precip_mean	1
elev_mean*SED_ALLUVIAL___spur	1					BASIC__slope*CACARBONATE__slope	1
elev_mean*SED_ALLUVIAL___valley	1					BASIC__slope*CLAY_SILICA__ridge	1
elev_mean*SED_GLACIGENIC___spur	1					BASIC__slope*elev_mean	6
elev_mean*SED_GLACIOFLUVIAL___hollow	2					BASIC__slope*ORGANIC__pit	1
elev_mean*SED_GLACIOFLUVIAL___ridge	1					BASIC__slope*river_lngth_m	1
elev_mean*SED_WEATHERING___slope	1					BASIC__slope*slope_sd	1
elev_mean*slope_sd	3					BASIC__slope*temp_mean	1
elev_mean*temp_mean	1					BASIC__spur*elev_mean	1
elev_sd*elev_mean	3					BASIC__spur*forms_valley	1
elev_sd*lake_area_m2	2					BASIC__spur*slope_sd	1
elev_sd*MET_SED_GENERIC___hollow	1					BASIC__valley*elev_mean	1
elev_sd*precip_mean	3					CACARBONATE__hollow*CLAY_SILICA__spur	1
elev_sd*SED_ALLUVIAL___footslope	1					CACARBONATE__ridge*CACARBONATE__slope	1
elev_sd*SED_ALLUVIAL___spur	2					CACARBONATE__ridge*slope_mean	1
elev_sd*SED_GLACIGENIC___slope	1					CACARBONATE__slope*CLAY_SILICA__slope	1
elev_sd*SED_GLACIGENIC___spur	1					CACARBONATE__slope*slope_mean	1
elev_sd*SED_GLACIOFLUVIAL___slope	1					CACARBONATE__slope*slope_sd	1
elev_sd*slope_sd	1					CACARBONATE__spur*slope_sd	1
forms_hollow*elev_mean	3					CLAY_SILICA__footslope*elev_mean	1
forms_hollow*precip_mean	1					CLAY_SILICA__footslope*forms_pit	2
forms_hollow*river_lngth_m	1					CLAY_SILICA__footslope*precip_mean	1
forms_hollow*SED_GLACIGENIC___spur	1					CLAY_SILICA__hollow*CLAY_SILICA__footslope	1
forms_hollow*SED_GLACIOFLUVIAL___pit	1					CLAY_SILICA__hollow*CLAY_SILICA__pit	1
forms_hollow*slope_sd	1					CLAY_SILICA__hollow*CLAY_SILICA__spur	2
forms_peak*elev_mean	1					CLAY_SILICA__hollow*CLAY_SILICA__valley	2
forms_pit*elev_mean	5					CLAY_SILICA__hollow*elev_mean	1
forms_pit*MET_SED_GENERIC___slope	1					CLAY_SILICA__hollow*lake_area_m2	1
forms_pit*precip_mean	4					CLAY_SILICA__hollow*precip_mean	2
forms_pit*river_lngth_m	1					CLAY_SILICA__hollow*slope_sd	1
forms_pit*SED_ALLUVIAL___peak	1					CLAY_SILICA__peak*CLAY_SILICA__pit	1
forms_pit*SED_ALLUVIAL___slope	2					CLAY_SILICA__peak*CLAY_SILICA__slope	1
forms_pit*SED_ALLUVIAL_TERRACE____slope	1					CLAY_SILICA__peak*elev_mean	3
forms_pit*SED_GLACIGENIC___slope	1					CLAY_SILICA__peak*MIXED__pit	1
forms_pit*SED_GLACIGENIC___spur	1					CLAY_SILICA__peak*precip_mean	5
forms_pit*SED_GLACIOFLUVIAL___slope	1					CLAY_SILICA__pit*CACARBONATE__slope	1
forms_pit*slope_mean	1					CLAY_SILICA__pit*CLAY_SILICA__footslope	1
forms_pit*temp_mean	2					CLAY_SILICA__pit*CLAY_SILICA__slope	1
forms_ridge*SED_ALLUVIAL___hollow	1					CLAY_SILICA__pit*CLAY_SILICA__spur	4
forms_ridge*SED_GLACIOFLUVIAL___peak	1					CLAY_SILICA__pit*elev_mean	7
forms_shoulder*SED_MIRE_OR_BOG___footslope	1					CLAY_SILICA__pit*forms_pit	4
forms_slope*elev_mean	1					CLAY_SILICA__pit*forms_spur	1
forms_slope*forms_pit	1					CLAY_SILICA__pit*precip_mean	1
forms_slope*MET_SED_GENERIC___pit	1					CLAY_SILICA__pit*SILICA_CLAY__pit	1
forms_slope*SED_ALLUVIAL___slope	1					CLAY_SILICA__pit*temp_mean	1
forms_slope*SED_GLACIGENIC___slope	1					CLAY_SILICA__ridge*CLAY_SILICA__slope	1
forms_slope*SED_MIRE_OR_BOG___pit	1					CLAY_SILICA__ridge*elev_mean	7
forms_slope*SED_WEATHERING___spur	1					CLAY_SILICA__ridge*lake_area_m2	1
forms_spur*elev_mean	9					CLAY_SILICA__ridge*precip_mean	6
forms_spur*precip_mean	1					CLAY_SILICA__ridge*SILICA_CLAY__slope	1
forms_spur*river_lngth_m	1					CLAY_SILICA__shoulder*CLAY_SILICA__footslope	1
forms_spur*SED_ALLUVIAL_TERRACE____pit	1					CLAY_SILICA__slope*CACARBONATE__slope	1
forms_spur*SED_GLACIOFLUVIAL___pit	1					CLAY_SILICA__slope*CLAY_SILICA__hollow	1
forms_spur*slope_sd	1					CLAY_SILICA__slope*CLAY_SILICA__pit	2
forms_valley*elev_mean	1					CLAY_SILICA__slope*elev_mean	6
forms_valley*forms_peak	1					CLAY_SILICA__slope*forms_pit	1
forms_valley*lake_area_m2	1					CLAY_SILICA__slope*lake_area_m2	1
forms_valley*SED_ALLUVIAL___spur	1					CLAY_SILICA__slope*precip_mean	3
forms_valley*SED_ALLUVIAL___valley	2					CLAY_SILICA__slope*river_lngth_m	2
forms_valley*slope_sd	1					CLAY_SILICA__slope*SILICA_CLAY__hollow	1
IGN_INTRUSIVE___hollow*elev_mean	1					CLAY_SILICA__slope*SILICA_CLAY__pit	2
IGN_INTRUSIVE___hollow*IGN_INTRUSIVE___spur	1					CLAY_SILICA__slope*temp_mean	1
IGN_INTRUSIVE___pit*elev_mean	1					CLAY_SILICA__spur*BASIC__slope	1
IGN_INTRUSIVE___ridge*temp_mean	1					CLAY_SILICA__spur*CACARBONATE__slope	1
IGN_INTRUSIVE___slope*IGN_INTRUSIVE___spur	1					CLAY_SILICA__spur*CACARBONATE__spur	1
IGN_INTRUSIVE___spur*elev_mean	3					CLAY_SILICA__spur*CLAY_SILICA__hollow	1
IGN_INTRUSIVE___spur*precip_mean	1					CLAY_SILICA__spur*CLAY_SILICA__pit	1
IGN_INTRUSIVE___spur*SED_GLACIGENIC___pit	1					CLAY_SILICA__spur*CLAY_SILICA__slope	1
IGN_INTRUSIVE___spur*SED_MIRE_OR_BOG___pit	1					CLAY_SILICA__spur*elev_mean	9
IGN_INTRUSIVE___spur*temp_mean	1					CLAY_SILICA__spur*forms_pit	1
lake_area_m2*elev_mean	1					CLAY_SILICA__spur*forms_slope	1
lake_area_m2*SED_GLACIOFLUVIAL___peak	1					CLAY_SILICA__spur*MIXED__pit	1
lake_area_m2*temp_mean	1					CLAY_SILICA__spur*precip_mean	5
MET_GENERIC___slope*SED_LACUSTRINE___hollow	1					CLAY_SILICA__spur*river_lngth_m	1
MET_IGN_INTRUSIVE___spur*elev_mean	1					CLAY_SILICA__spur*SILICA__slope	1
MET_SED_GENERIC___hollow*elev_mean	1					CLAY_SILICA__spur*SILICA_CLAY__pit	2
MET_SED_GENERIC___hollow*forms_slope	1					CLAY_SILICA__spur*slope_mean	1
MET_SED_GENERIC___hollow*SED_GLACIGENIC___slope	1					CLAY_SILICA__spur*slope_sd	3
MET_SED_GENERIC___hollow*slope_mean	1					CLAY_SILICA__valley*CLAY_SILICA__hollow	1
MET_SED_GENERIC___hollow*slope_sd	1					CLAY_SILICA__valley*CLAY_SILICA__slope	1
MET_SED_GENERIC___peak*lake_area_m2	1					CLAY_SILICA__valley*elev_mean	2
MET_SED_GENERIC___peak*river_lngth_m	1					CLAY_SILICA__valley*ORGANIC__pit	1
MET_SED_GENERIC___pit*elev_mean	1					CLAY_SILICA__valley*precip_mean	2
MET_SED_GENERIC___pit*MET_SED_GENERIC___slope	1					CLAY_SILICA_CACARBONATE__hollow*forms_pit	1
MET_SED_GENERIC___pit*precip_mean	1					CLAY_SILICA_CACARBONATE__ridge*slope_mean	1
MET_SED_GENERIC___pit*slope_sd	1					elev_mean*CACARBONATE_CLAY_SILICA__spur	1
MET_SED_GENERIC___ridge*SED_GLACIGENIC___slope	1					elev_mean*CLAY_SILICA__peak	2
MET_SED_GENERIC___ridge*SED_GLACIGENIC___spur	1					elev_mean*CLAY_SILICA__slope	1
MET_SED_GENERIC___ridge*SED_WEATHERING___spur	1					elev_mean*CLAY_SILICA__spur	3
MET_SED_GENERIC___slope*elev_mean	1					elev_mean*CLAY_SILICA__valley	2
MET_SED_GENERIC___slope*slope_mean	1					elev_mean*elev_sd	2
MET_SED_GENERIC___slope*slope_sd	2					elev_mean*lake_area_m2	1
MET_SED_GENERIC___spur*MET_SED_GENERIC___slope	1					elev_mean*MIXED__hollow	1
MET_SED_GENERIC___spur*river_lngth_m	1					elev_mean*ORGANIC__peak	1
MET_SED_GENERIC___spur*temp_mean	1					elev_mean*precip_mean	6
MET_SED_GENERIC___valley*elev_mean	1					elev_mean*river_lngth_m	2
MET_SED_GENERIC___valley*precip_mean	1					elev_mean*SILICA__hollow	1
precip_mean*elev_mean	21					elev_mean*SILICA_CLAY__pit	2
precip_mean*elev_sd	1					elev_mean*SILICA_CLAY__slope	1
precip_mean*lake_area_m2	1					elev_mean*slope_sd	3
precip_mean*MET_SED_GENERIC___hollow	1					elev_mean*temp_mean	2
precip_mean*SED_ALLUVIAL___pit	1					elev_sd*CLAY_SILICA__hollow	1
precip_mean*SED_ALLUVIAL___spur	1					elev_sd*CLAY_SILICA__peak	1
precip_mean*SED_ALLUVIAL_TERRACE____slope	1					elev_sd*elev_mean	2
precip_mean*SED_GLACIGENIC___hollow	1					elev_sd*forms_hollow	1
precip_mean*SED_GLACIGENIC___peak	1					elev_sd*forms_pit	2
precip_mean*SED_GLACIGENIC___pit	1					elev_sd*lake_area_m2	1
precip_mean*SED_GLACIGENIC___ridge	2					elev_sd*precip_mean	4
precip_mean*SED_GLACIGENIC___slope	1					elev_sd*SILICA_CLAY__pit	1
precip_mean*SED_GLACIGENIC___spur	1					elev_sd*SILICA_CLAY__slope	2
precip_mean*SED_GLACIOFLUVIAL___hollow	1					elev_sd*slope_sd	1
precip_mean*SED_GLACIOFLUVIAL___pit	1					elev_sd*temp_mean	1
precip_mean*SED_GLACIOFLUVIAL___slope	1					forms_footslope*CLAY_SILICA__footslope	1
precip_mean*slope_sd	1					forms_hollow*CACARBONATE__slope	1
precip_mean*temp_mean	4					forms_hollow*elev_mean	4
river_lngth_m*elev_mean	6					forms_hollow*precip_mean	5
river_lngth_m*MET_SED_GENERIC___pit	2					forms_hollow*river_lngth_m	1
river_lngth_m*MET_SED_GENERIC___valley	1					forms_hollow*SILICA_CLAY__footslope	1
river_lngth_m*precip_mean	3					forms_hollow*SILICA_CLAY__spur	1
river_lngth_m*SED_ALLUVIAL___footslope	1					forms_hollow*slope_sd	1
river_lngth_m*SED_ALLUVIAL___pit	1					forms_peak*elev_mean	1
river_lngth_m*SED_ALLUVIAL___spur	1					forms_pit*CACARBONATE_SILICA__hollow	1
river_lngth_m*SED_ALLUVIAL___valley	1					forms_pit*CLAY_SILICA__peak	1
river_lngth_m*SED_GLACIGENIC___spur	1					forms_pit*CLAY_SILICA__pit	4
river_lngth_m*SED_GLACIOFLUVIAL___hollow	1					forms_pit*elev_mean	8
river_lngth_m*SED_GLACIOFLUVIAL___valley	1					forms_pit*lake_area_m2	1
river_lngth_m*temp_mean	2					forms_pit*precip_mean	3
SED_ALLUVIAL___footslope*lake_area_m2	1					forms_pit*river_lngth_m	1
SED_ALLUVIAL___footslope*SED_GLACIOFLUVIAL___pit	1					forms_pit*SILICA_CLAY__pit	1
SED_ALLUVIAL___hollow*elev_mean	2					forms_pit*slope_mean	1
SED_ALLUVIAL___hollow*precip_mean	2					forms_pit*temp_mean	1
SED_ALLUVIAL___hollow*SED_GLACIGENIC___spur	3					forms_ridge*elev_mean	3
SED_ALLUVIAL___hollow*SED_GLACIOFLUVIAL___spur	2					forms_ridge*river_lngth_m	1
SED_ALLUVIAL___peak*SED_ALLUVIAL___spur	1					forms_slope*elev_mean	2
SED_ALLUVIAL___peak*SED_GLACIGENIC___ridge	1					forms_slope*elev_sd	1
SED_ALLUVIAL___peak*SED_GLACIOFLUVIAL___peak	1					forms_slope*lake_area_m2	2
SED_ALLUVIAL___peak*temp_mean	1					forms_slope*ORGANIC__pit	1
SED_ALLUVIAL___pit*elev_mean	3					forms_spur*CLAY_SILICA__pit	1
SED_ALLUVIAL___pit*forms_pit	1					forms_spur*CLAY_SILICA__slope	1
SED_ALLUVIAL___pit*forms_spur	1					forms_spur*CLAY_SILICA__spur	1
SED_ALLUVIAL___pit*precip_mean	2					forms_spur*elev_mean	3
SED_ALLUVIAL___pit*river_lngth_m	1					forms_spur*forms_pit	1
SED_ALLUVIAL___pit*SED_ALLUVIAL___slope	1					forms_spur*MIXED__pit	1
SED_ALLUVIAL___pit*SED_GLACIGENIC___hollow	1					forms_spur*SILICA__hollow	1
SED_ALLUVIAL___pit*SED_GLACIGENIC___spur	3					forms_spur*SILICA__peak	1
SED_ALLUVIAL___pit*SED_GLACIOFLUVIAL___pit	1					forms_spur*temp_mean	1
SED_ALLUVIAL___ridge*precip_mean	1					forms_valley*CLAY_SILICA__spur	1
SED_ALLUVIAL___ridge*SED_ALLUVIAL___spur	1					forms_valley*CLAY_SILICA_CACARBONATE__spur	1
SED_ALLUVIAL___ridge*SED_GLACIOFLUVIAL___ridge	1					forms_valley*SILICA_CLAY__pit	1
SED_ALLUVIAL___slope*elev_mean	2					lake_area_m2*BASIC__ridge	1
SED_ALLUVIAL___slope*river_lngth_m	1					lake_area_m2*CLAY_SILICA__pit	1
SED_ALLUVIAL___slope*SED_ALLUVIAL___hollow	4					lake_area_m2*elev_mean	2
SED_ALLUVIAL___slope*SED_ALLUVIAL___pit	1					lake_area_m2*ORGANIC__pit	1
SED_ALLUVIAL___slope*SED_ALLUVIAL___spur	1					lake_area_m2*temp_mean	1
SED_ALLUVIAL___slope*SED_GLACIGENIC___slope	1					MGCARBONATE_SILICA_CLAY__spur*elev_mean	1
SED_ALLUVIAL___slope*SED_GLACIGENIC___spur	1					MIXED__hollow*elev_mean	1
SED_ALLUVIAL___slope*SED_GLACIOFLUVIAL___slope	1					MIXED__spur*elev_mean	1
SED_ALLUVIAL___slope*SED_LACUSTRINE___pit	1					MIXED__spur*precip_mean	1
SED_ALLUVIAL___spur*elev_mean	5					ORGANIC__pit*BASIC__slope	1
SED_ALLUVIAL___spur*forms_pit	1					ORGANIC__pit*elev_mean	2
SED_ALLUVIAL___spur*precip_mean	5					ORGANIC__pit*lake_area_m2	1
SED_ALLUVIAL___spur*river_lngth_m	2					ORGANIC__pit*SILICA_CLAY__slope	1
SED_ALLUVIAL___spur*SED_ALLUVIAL___hollow	1					ORGANIC__ridge*elev_mean	1
SED_ALLUVIAL___spur*SED_ALLUVIAL___peak	1					precip_mean*BASIC__slope	1
SED_ALLUVIAL___spur*SED_ALLUVIAL___slope	1					precip_mean*CACARBONATE__spur	2
SED_ALLUVIAL___spur*SED_ALLUVIAL___valley	1					precip_mean*CLAY_SILICA__pit	5
SED_ALLUVIAL___spur*SED_ALLUVIAL_TERRACE____spur	1					precip_mean*CLAY_SILICA__ridge	2
SED_ALLUVIAL___spur*SED_GLACIGENIC___ridge	1					precip_mean*CLAY_SILICA__slope	3
SED_ALLUVIAL___spur*SED_GLACIGENIC___spur	3					precip_mean*CLAY_SILICA__spur	1
SED_ALLUVIAL___spur*SED_GLACIOFLUVIAL___hollow	1					precip_mean*CLAY_SILICA__valley	1
SED_ALLUVIAL___spur*temp_mean	1					precip_mean*CLAY_SILICA_CACARBONATE__slope	2
SED_ALLUVIAL___valley*elev_mean	1					precip_mean*elev_mean	26
SED_ALLUVIAL___valley*precip_mean	1					precip_mean*forms_pit	1
SED_ALLUVIAL___valley*SED_ALLUVIAL___peak	1					precip_mean*lake_area_m2	2
SED_ALLUVIAL___valley*SED_ALLUVIAL___pit	1					precip_mean*SILICA__spur	1
SED_ALLUVIAL___valley*SED_ALLUVIAL___spur	1					precip_mean*SILICA_CLAY__peak	1
SED_ALLUVIAL___valley*SED_ALLUVIAL_TERRACE____slope	1					precip_mean*SILICA_CLAY__pit	1
SED_ALLUVIAL___valley*SED_GLACIGENIC___ridge	1					precip_mean*slope_sd	1
SED_ALLUVIAL___valley*SED_GLACIOFLUVIAL___hollow	1					precip_mean*temp_mean	5
SED_ALLUVIAL___valley*SED_GLACIOFLUVIAL___pit	1					river_lngth_m*ACID__hollow	1
SED_ALLUVIAL_FAN____pit*forms_spur	1					river_lngth_m*CACARBONATE__slope	1
SED_ALLUVIAL_FAN____spur*SED_ALLUVIAL___hollow	1					river_lngth_m*CLAY_SILICA_CACARBONATE__valley	1
SED_ALLUVIAL_TERRACE____footslope*precip_mean	1					river_lngth_m*elev_mean	12
SED_ALLUVIAL_TERRACE____hollow*precip_mean	2					river_lngth_m*forms_hollow	1
SED_ALLUVIAL_TERRACE____hollow*SED_GLACIGENIC___ridge	1					river_lngth_m*INTERMEDIATE__valley	1
SED_ALLUVIAL_TERRACE____peak*elev_mean	1					river_lngth_m*precip_mean	3
SED_ALLUVIAL_TERRACE____peak*precip_mean	1					river_lngth_m*SILICA_CLAY__pit	2
SED_ALLUVIAL_TERRACE____peak*SED_ALLUVIAL___spur	1					river_lngth_m*slope_sd	2
SED_ALLUVIAL_TERRACE____peak*SED_GLACIOFLUVIAL___ridge	1					river_lngth_m*temp_mean	1
SED_ALLUVIAL_TERRACE____peak*UNKNOWN___spur	1					SILICA__hollow*CLAY_SILICA__footslope	1
SED_ALLUVIAL_TERRACE____pit*elev_mean	1					SILICA__hollow*slope_mean	2
SED_ALLUVIAL_TERRACE____pit*precip_mean	1					SILICA__hollow*slope_sd	1
SED_ALLUVIAL_TERRACE____pit*SED_ALLUVIAL_TERRACE____peak	1					SILICA__peak*INTERMEDIATE__slope	1
SED_ALLUVIAL_TERRACE____ridge*SED_ALLUVIAL_TERRACE____peak	1					SILICA__pit*BASIC__slope	1
SED_ALLUVIAL_TERRACE____ridge*SED_GLACIOFLUVIAL___pit	1					SILICA__pit*CLAY_SILICA__peak	1
SED_ALLUVIAL_TERRACE____slope*elev_mean	1					SILICA__pit*temp_mean	1
SED_ALLUVIAL_TERRACE____slope*SED_ALLUVIAL___valley	1					SILICA__slope*elev_mean	1
SED_ALLUVIAL_TERRACE____slope*SED_GLACIGENIC___peak	1					SILICA__slope*slope_sd	1
SED_ALLUVIAL_TERRACE____spur*SED_GLACIGENIC___ridge	1					SILICA__spur*elev_mean	2
SED_ALLUVIAL_TERRACE____valley*forms_spur	1					SILICA_CLAY__footslope*elev_mean	1
SED_ALLUVIAL_TERRACE____valley*precip_mean	1					SILICA_CLAY__hollow*CLAY_SILICA__hollow	1
SED_ALLUVIAL_TERRACE____valley*SED_GLACIGENIC___hollow	1					SILICA_CLAY__hollow*elev_mean	5
SED_ALLUVIAL_TERRACE____valley*SED_GLACIGENIC___slope	1					SILICA_CLAY__hollow*forms_spur	1
SED_ALLUVIAL_TERRACE____valley*slope_sd	1					SILICA_CLAY__hollow*lake_area_m2	1
SED_GLACIGENIC___hollow*elev_mean	2					SILICA_CLAY__hollow*precip_mean	3
SED_GLACIGENIC___hollow*lake_area_m2	1					SILICA_CLAY__hollow*temp_mean	1
SED_GLACIGENIC___hollow*SED_GLACIGENIC___slope	1					SILICA_CLAY__peak*ORGANIC__pit	1
SED_GLACIGENIC___hollow*SED_GLACIGENIC___spur	1					SILICA_CLAY__peak*SILICA_CLAY__pit	1
SED_GLACIGENIC___peak*forms_slope	1					SILICA_CLAY__pit*BASIC__slope	1
SED_GLACIGENIC___peak*precip_mean	1					SILICA_CLAY__pit*CLAY_SILICA__peak	2
SED_GLACIGENIC___peak*SED_ALLUVIAL___peak	1					SILICA_CLAY__pit*CLAY_SILICA__shoulder	1
SED_GLACIGENIC___peak*SED_ALLUVIAL___ridge	1					SILICA_CLAY__pit*CLAY_SILICA__slope	1
SED_GLACIGENIC___pit*MET_GENERIC___valley	1					SILICA_CLAY__pit*CLAY_SILICA__spur	2
SED_GLACIGENIC___pit*precip_mean	2					SILICA_CLAY__pit*CLAY_SILICA__valley	1
SED_GLACIGENIC___pit*SED_GLACIGENIC___slope	1					SILICA_CLAY__pit*elev_mean	3
SED_GLACIGENIC___pit*slope_sd	1					SILICA_CLAY__pit*precip_mean	7
SED_GLACIGENIC___ridge*elev_mean	2					SILICA_CLAY__pit*river_lngth_m	1
SED_GLACIGENIC___ridge*precip_mean	1					SILICA_CLAY__pit*SILICA_CLAY__peak	1
SED_GLACIGENIC___ridge*SED_ALLUVIAL_TERRACE____hollow	1					SILICA_CLAY__pit*SILICA_CLAY__slope	1
SED_GLACIGENIC___ridge*SED_GLACIGENIC___slope	1					SILICA_CLAY__pit*slope_sd	1
SED_GLACIGENIC___slope*elev_mean	1					SILICA_CLAY__ridge*INTERMEDIATE__pit	1
SED_GLACIGENIC___slope*forms_pit	2					SILICA_CLAY__ridge*slope_sd	2
SED_GLACIGENIC___slope*precip_mean	5					SILICA_CLAY__slope*CLAY_SILICA__spur	1
SED_GLACIGENIC___slope*SED_ALLUVIAL___slope	1					SILICA_CLAY__slope*elev_mean	9
SED_GLACIGENIC___slope*SED_ALLUVIAL___spur	1					SILICA_CLAY__slope*forms_footslope	1
SED_GLACIGENIC___slope*SED_GLACIGENIC___hollow	1					SILICA_CLAY__slope*precip_mean	1
SED_GLACIGENIC___slope*SED_GLACIGENIC___ridge	2					SILICA_CLAY__slope*SILICA_CLAY__pit	1
SED_GLACIGENIC___slope*SED_GLACIOFLUVIAL___hollow	1					SILICA_CLAY__spur*BASIC__slope	1
SED_GLACIGENIC___slope*SED_GLACIOFLUVIAL___pit	2					SILICA_CLAY__spur*elev_mean	1
SED_GLACIGENIC___slope*SED_GLACIOFLUVIAL___ridge	1					SILICA_CLAY__spur*elev_sd	1
SED_GLACIGENIC___slope*slope_mean	1					SILICA_CLAY__valley*CLAY_SILICA__spur	1
SED_GLACIGENIC___slope*slope_sd	1					SILICA_CLAY__valley*elev_mean	1
SED_GLACIGENIC___spur*elev_mean	5					SILICA_CLAY__valley*SILICA_CLAY__hollow	1
SED_GLACIGENIC___spur*elev_sd	2					SILICA_CLAY__valley*SILICA_CLAY__pit	1
SED_GLACIGENIC___spur*forms_pit	2					SILICA_CLAY__valley*slope_sd	1
SED_GLACIGENIC___spur*MET_SED_GENERIC___spur	1					slope_mean*CACARBONATE__slope	1
SED_GLACIGENIC___spur*MET_SED_GENERIC___valley	1					slope_mean*CLAY_SILICA__peak	1
SED_GLACIGENIC___spur*precip_mean	6					slope_mean*CLAY_SILICA__spur	1
SED_GLACIGENIC___spur*SED_ALLUVIAL___hollow	2					slope_mean*CLAY_SILICA__valley	1
SED_GLACIGENIC___spur*SED_ALLUVIAL___slope	1					slope_mean*CLAY_SILICA_CACARBONATE__slope	1
SED_GLACIGENIC___spur*SED_ALLUVIAL___spur	1					slope_mean*elev_mean	5
SED_GLACIGENIC___spur*SED_ALLUVIAL___valley	1					slope_mean*elev_sd	1
SED_GLACIGENIC___spur*SED_ALLUVIAL_TERRACE____slope	1					slope_mean*INTERMEDIATE__spur	1
SED_GLACIGENIC___spur*slope_mean	2					slope_mean*MIXED__pit	1
SED_GLACIGENIC___spur*slope_sd	1					slope_mean*precip_mean	3
SED_GLACIGENIC___valley*MET_SED_GENERIC___spur	1					slope_mean*SILICA_CLAY__footslope	1
SED_GLACIGENIC___valley*SED_GLACIGENIC___pit	1					slope_mean*slope_sd	1
SED_GLACIGENIC___valley*SED_GLACIGENIC___spur	1					slope_mean*temp_mean	1
SED_GLACIGENIC___valley*temp_mean	1					slope_sd*CLAY_SILICA__spur	2
SED_GLACIOFLUVIAL___footslope*SED_ALLUVIAL_TERRACE____slope	1					slope_sd*elev_mean	4
SED_GLACIOFLUVIAL___footslope*SED_GLACIGENIC___peak	1					slope_sd*precip_mean	4
SED_GLACIOFLUVIAL___hollow*elev_mean	3					slope_sd*river_lngth_m	1
SED_GLACIOFLUVIAL___hollow*lake_area_m2	1					slope_sd*SILICA__valley	1
SED_GLACIOFLUVIAL___hollow*precip_mean	3					slope_sd*SILICA_CLAY__pit	1
SED_GLACIOFLUVIAL___hollow*river_lngth_m	1					slope_sd*temp_mean	5
SED_GLACIOFLUVIAL___hollow*SED_ALLUVIAL___ridge	1					temp_mean*CLAY_SILICA__pit	2
SED_GLACIOFLUVIAL___hollow*SED_ALLUVIAL___slope	1					temp_mean*elev_mean	17
SED_GLACIOFLUVIAL___hollow*SED_ALLUVIAL___spur	2					temp_mean*elev_sd	1
SED_GLACIOFLUVIAL___hollow*SED_ALLUVIAL___valley	2					temp_mean*forms_pit	1
SED_GLACIOFLUVIAL___hollow*SED_ALLUVIAL_TERRACE____peak	2					temp_mean*precip_mean	4
SED_GLACIOFLUVIAL___hollow*SED_GLACIOFLUVIAL___pit	1					temp_mean*river_lngth_m	1
SED_GLACIOFLUVIAL___hollow*SED_GLACIOFLUVIAL___slope	2					temp_mean*slope_mean	1
SED_GLACIOFLUVIAL___hollow*temp_mean	1					temp_mean*slope_sd	3
SED_GLACIOFLUVIAL___peak*elev_mean	2					ULTRABASIC__hollow*slope_mean	1
SED_GLACIOFLUVIAL___peak*forms_slope	1					Grand Total	500
SED_GLACIOFLUVIAL___peak*MET_SED_GENERIC___spur	2
SED_GLACIOFLUVIAL___peak*precip_mean	1
SED_GLACIOFLUVIAL___peak*SED_GLACIGENIC___peak	1
SED_GLACIOFLUVIAL___pit*forms_spur	1
SED_GLACIOFLUVIAL___pit*precip_mean	1
SED_GLACIOFLUVIAL___pit*SED_ALLUVIAL___footslope	1
SED_GLACIOFLUVIAL___pit*SED_ALLUVIAL_TERRACE____peak	1
SED_GLACIOFLUVIAL___pit*SED_GLACIGENIC___peak	1
SED_GLACIOFLUVIAL___pit*slope_mean	1
SED_GLACIOFLUVIAL___ridge*elev_mean	1
SED_GLACIOFLUVIAL___ridge*SED_GLACIGENIC___ridge	1
SED_GLACIOFLUVIAL___slope*elev_mean	4
SED_GLACIOFLUVIAL___slope*forms_pit	1
SED_GLACIOFLUVIAL___slope*SED_ALLUVIAL___ridge	1
SED_GLACIOFLUVIAL___slope*SED_ALLUVIAL___spur	4
SED_GLACIOFLUVIAL___spur*elev_mean	1
SED_GLACIOFLUVIAL___spur*forms_pit	1
SED_GLACIOFLUVIAL___spur*precip_mean	3
SED_GLACIOFLUVIAL___spur*SED_ALLUVIAL___slope	1
SED_GLACIOFLUVIAL___valley*forms_spur	1
SED_GLACIOFLUVIAL___valley*SED_ALLUVIAL___pit	1
SED_GLACIOFLUVIAL___valley*SED_GLACIOFLUVIAL___hollow	1
SED_MIRE_OR_BOG___footslope*SED_ALLUVIAL___valley	1
SED_MIRE_OR_BOG___hollow*river_lngth_m	1
SED_MIRE_OR_BOG___peak*elev_mean	5
SED_MIRE_OR_BOG___peak*SED_GLACIOFLUVIAL___ridge	1
SED_MIRE_OR_BOG___peak*temp_mean	1
SED_MIRE_OR_BOG___pit*elev_mean	2
SED_MIRE_OR_BOG___slope*forms_pit	1
SED_RESIDUAL___spur*elev_mean	1
slope_mean*elev_mean	4
slope_mean*elev_sd	1
slope_mean*forms_hollow	1
slope_mean*forms_pit	1
slope_mean*IGN_INTRUSIVE___slope	1
slope_mean*IGN_INTRUSIVE___spur	1
slope_mean*MET_SED_GENERIC___pit	1
slope_mean*precip_mean	1
slope_mean*SED_ALLUVIAL___peak	1
slope_mean*SED_PERIGLACIAL___pit	1
slope_mean*slope_sd	1
slope_mean*temp_mean	3
slope_sd*elev_mean	6
slope_sd*elev_sd	1
slope_sd*forms_pit	2
slope_sd*forms_spur	1
slope_sd*MET_SED_GENERIC___hollow	1
slope_sd*MET_SED_GENERIC___pit	1
slope_sd*precip_mean	1
slope_sd*SED_ALLUVIAL___hollow	1
slope_sd*SED_ALLUVIAL___pit	1
slope_sd*SED_ALLUVIAL___spur	1
slope_sd*SED_GLACIGENIC___ridge	1
slope_sd*SED_GLACIGENIC___spur	1
slope_sd*SED_GLACIOFLUVIAL___pit	2
slope_sd*temp_mean	3
temp_mean*elev_mean	12
temp_mean*forms_spur	1
temp_mean*MET_SED_GENERIC___slope	1
temp_mean*precip_mean	2
temp_mean*river_lngth_m	1
temp_mean*SED_ALLUVIAL___pit	1
temp_mean*slope_sd	2
UNKNOWN___spur*SED_ALLUVIAL___spur	1
Grand Total	499
